# Supplementary material for: Fragments of rDNA Genes Scattered over the Human Genome Are Targets of Small RNAs
Source: Int J Mol Sci. 2022 Mar 10;23(6):3014. doi: 10.3390/ijms23063014 (PMC8954558; doi:10.3390/ijms23063014)
Supplement: Supplementary file 1 [file ijms-23-03014-s001.zip]

Archive with 4 entries (3 files):
- ijms-1604534-supplementary/
- ijms-1604534-supplementary/ijms-1604534-supplementary.pdf
- ijms-1604534-supplementary/ijms-1604534-Table S1.xlsx
- ijms-1604534-supplementary/ijms-1604534-Table S5.xlsx
