# Supplementary material for: Fragments of rDNA Genes Scattered over the Human Genome Are Targets of Small RNAs
Source: Int J Mol Sci. 2022 Mar 10;23(6):3014. doi: 10.3390/ijms23063014 (PMC8954558; doi:10.3390/ijms23063014)
Supplement: Supplementary file 1 [file ijms-23-03014-s001.zip › ijms-1604534-supplementary/ijms-1604534-Table S1.xlsx]

## Sheet: genetable
Chromosome	Begin	End	Length	Reads	Sequence	Gene begin	Gene end	Gene Name	Gene ID	Strand
chr1	1483195	1483228	34	1	tgaggcaggagaatcacttgaacccgggtggtgg	1471769	1497848	ATAD3B	ENSG00000160072	+
chr1	1556334	1556361	28	1	gaggcaggagaatcacttgaacaaggtg	1541673	1574863	SSU72	ENSG00000160075	-
chr1	1891015	1891043	29	1	ccgccgccgccgccgcCGCCTCCGTCCGC	1785285	1891117	GNB1	ENSG00000078369	-
chr1	7121814	7121834	21	1	AGCCGCGAGGGGGGTGCCACG	6785454	7769706	CAMTA1	ENSG00000171735	+
chr1	8007544	8007566	23	1	gcccaggctggagtgcaatggtg	8004404	8026309	ERRFI1	ENSG00000116285	-
chr1	8385875	8385901	27	1	aggagaatggcgtgaacccgggaggtg	8352397	8848921	RERE	ENSG00000142599	-
chr1	8470352	8470380	29	1	tcccagttcaagcgattctcctgcctcaa	8352397	8848921	RERE	ENSG00000142599	-
chr1	8529378	8529406	29	1	gtcctaggttcacgccattctcctgcctc	8352397	8848921	RERE	ENSG00000142599	-
chr1	9813066	9813089	24	1	gaggcatgagaatcgcttgaaccc	9729026	9824526	CLSTN1	ENSG00000171603	-
chr1	9908464	9908492	29	1	cccgggttcacgccattctcctgcctcag	9848276	9910336	CTNNBIP1	ENSG00000178585	-
chr1	10173391	10173411	21	1	agaatggcgtgaacccaggag	10032832	10181239	UBE4B	ENSG00000130939	+
chr1	10474462	10474485	24	1	aacactttgggaggccgaggcggg	10472288	10630758	PEX14	ENSG00000142655	+
chr1	11079606	11079627	22	1	ctggtctcgaactcctgacctg	11066618	11099869	EXOSC10	ENSG00000171824	-
chr1	14001023	14001042	20	1	ccgcccgcctcagcctccca	13892792	15118043	KAZN	ENSG00000189337	+
chr1	14236862	14236897	36	1	ttccatgagccatgatcacaccactgcactccagcc	14221887	14304445	AL357873.1	ENSG00000231606	-
chr1	14236862	14236897	36	1	ttccatgagccatgatcacaccactgcactccagcc	13892792	15118043	KAZN	ENSG00000189337	+
chr1	14375793	14375813	21	1	caggagaatggcatgaacccg	14338825	14419973	KAZN-AS1	ENSG00000234593	-
chr1	14375793	14375813	21	1	caggagaatggcatgaacccg	13892792	15118043	KAZN	ENSG00000189337	+
chr1	15555886	15555909	24	1	gaggctgaggcaggagaatcactt	15526813	15592379	DNAJC16	ENSG00000116138	+
chr1	15684513	15684533	21	1	cggcggcggcggtggcggtgg	15684320	15734769	PLEKHM2	ENSG00000116786	+
chr1	16959085	16959111	27	1	ccatctcggctcactgcaacctccgcc	16740273	16972964	CROCC	ENSG00000058453	+
chr1	17334367	17334392	26	1	atctcggctcactgcaacctgcgtct	17308195	17364004	PADI4	ENSG00000159339	+
chr1	19538048	19538070	23	1	ctcaggaggctgaggcaggagaa	19484403	19629821	MICOS10	ENSG00000173436	+
chr1	19570139	19570167	29	1	ccgcctcctgggttcaagcgattctccta	19484403	19629821	MICOS10	ENSG00000173436	+
chr1	20413204	20413223	20	1	ccaaggtccaactaagagct	20412304	20413253	AL139254.1	ENSG00000226487	-
chr1	20413204	20413223	20	1	ccaaggtccaactaagagct	20360579	20431234	LINC01141	ENSG00000236963	-
chr1	20602497	20602521	25	1	cactgcaacctctgcctcccaggtt	20589086	20618903	CDA	ENSG00000158825	+
chr1	23336071	23336092	22	1	cccgccactgcactccagcctg	23303771	23344336	HNRNPR	ENSG00000125944	-
chr1	24437159	24437185	27	1	ggagaatggcgtgaacccgggaggtgg	24415802	24472976	NIPAL3	ENSG00000001461	+
chr1	28941646	28941669	24	1	agcactttgggaggccgaggcggg	28887091	29120046	EPB41	ENSG00000159023	+
chr1	29067569	29067596	28	1	aggcaggagaatcgcttgaacccaggag	28887091	29120046	EPB41	ENSG00000159023	+
chr1	30752897	30752926	30	1	cccaggttcaagcaattctcctgcctcagc	30732469	30757774	LAPTM5	ENSG00000162511	-
chr1	30955365	30955393	29	1	gctgaggcaggagaatggcgaaccccgga	30931506	31065991	PUM1	ENSG00000134644	-
chr1	31201450	31201474	25	1	ccgggttcacgccatcctcctgcct	31179745	31239887	NKAIN1	ENSG00000084628	-
chr1	32377040	32377072	33	1	gcaggagaatcgcttgaacccgggaggcggtgg	32365103	32394731	BSDC1	ENSG00000160058	-
chr1	32721192	32721219	28	1	tgtcgcccaggctggagtgcagtggcac	32717734	32725237	AC114489.1	ENSG00000224409	-
chr1	35640972	35640993	22	1	cctgaggtcgggagttcgagac	35599541	35641526	PSMB2	ENSG00000126067	-
chr1	37794379	37794401	23	2	CCGCGCCGCCCCCGCCGCCGCCG	37793802	37801137	MANEAL	ENSG00000185090	+
chr1	39788593	39788615	23	9	cggcgggcggcggggcggggcgg	39757182	39788865	BMP8B	ENSG00000116985	-
chr1	41040782	41040801	20	1	tgaacccgggaggtggaggt	41014590	41043890	SLFNL1-AS1	ENSG00000281207	+
chr1	41040782	41040801	20	1	tgaacccgggaggtggaggt	41027200	41242154	SCMH1	ENSG00000010803	-
chr1	41296065	41296090	26	1	ccagagttcaagcgattctcctgcct	41241772	41338644	AC093151.8	ENSG00000287400	+
chr1	41918108	41918127	20	1	ccgccgccgccgccgccgcc	41506365	42035925	HIVEP3	ENSG00000127124	-
chr1	42988500	42988521	22	1	aggagaatcgcttgaacccggg	42959049	42996814	SLC2A1-AS1	ENSG00000227533	+
chr1	43979346	43979365	20	1	gcggcggcggcggcggcggG	43978943	43991170	B4GALT2	ENSG00000117411	+
chr1	44503228	44503266	39	1	ggaggctgaggcaggagaatcacttgaacctggaaggca	44405194	44651724	RNF220	ENSG00000187147	+
chr1	45555259	45555284	26	1	gggtggatcacctgaggtcgggagtt	45550543	45570049	AKR1A1	ENSG00000117448	+
chr1	45696680	45696710	31	1	tgaggcgggagaatcgcttgaacccgggcgg	45694684	45697075	AL604028.1	ENSG00000230896	-
chr1	45696680	45696710	31	1	tgaggcgggagaatcgcttgaacccgggcgg	45694324	45750650	IPP	ENSG00000197429	-
chr1	46293082	46293111	30	1	gctgaggcaggagaatcacttgaacccggg	46261196	46303608	LRRC41	ENSG00000132128	-
chr1	50927331	50927354	24	1	agcactttgggaggccgaggcggg	50437028	50960267	FAF1	ENSG00000185104	-
chr1	51428831	51428854	24	1	aaaaaaaaaaaaaaaaaaaGTGAG	51354263	51519266	EPS15	ENSG00000085832	-
chr1	51602426	51602451	26	1	tttttttttttttttgagactgggtc	51577179	51798427	OSBPL9	ENSG00000117859	+
chr1	51984148	51984171	24	1	cagctactctggaggctgaggcag	51907956	51990700	RAB3B	ENSG00000169213	-
chr1	53017970	53018002	33	1	tcagcctcccaagtagctgggattacaggtgct	52927276	53051698	SCP2	ENSG00000116171	+
chr1	53328014	53328035	22	3	cccccgccgccgccgccgccgc	53242356	53328469	LRP8	ENSG00000157193	-
chr1	54974992	54975020	29	1	cacctgggttcaagcgattctcctgcctc	54974900	54980464	AL590440.2	ENSG00000284601	-
chr1	58684458	58684482	25	1	aggaggctgaggcaggagaatggcg	58643440	58700077	MYSM1	ENSG00000162601	-
chr1	63285215	63285241	27	1	ttccattctcctgcctcagcctcccga	63159083	63317274	LINC00466	ENSG00000224209	-
chr1	65604559	65604592	34	1	agcccgcctcagcctcccaaagtgctgggattac	65420652	65641559	LEPR	ENSG00000116678	+
chr1	68178607	68178638	32	1	gagacgggagaatcacttgaacccaggagggg	67832303	68202987	GNG12-AS1	ENSG00000232284	+
chr1	68178607	68178638	32	1	gagacgggagaatcacttgaacccaggagggg	68098473	68233120	WLS	ENSG00000116729	-
chr1	70342440	70342468	29	1	aggcaggagaatcgcttgaacccgggagg	70258999	70354734	ANKRD13C	ENSG00000118454	-
chr1	75774687	75774709	23	1	tcacagcgagggagctgctctgc	75724347	75787575	ACADM	ENSG00000117054	+
chr1	84849283	84849305	23	1	gagaatcgcttgaacctgggagg	84811602	84893206	LPAR3	ENSG00000171517	-
chr1	85302986	85303017	32	1	gagagagagagagagagagagagaaagagagG	85276388	85448124	AL078459.1	ENSG00000223653	+
chr1	89722199	89722219	21	1	cccgccactgcactccagcct	89633072	89769903	LRRC8C	ENSG00000171488	+
chr1	89722199	89722219	21	1	cccgccactgcactccagcct	89633140	89933250	AC093423.3	ENSG00000271949	+
chr1	90791261	90791287	27	1	aggttcaagcaattctcctgcctcagc	90769086	90851658	LINC02609	ENSG00000233593	-
chr1	91387222	91387533	312	1719	acctccagctcacgttccctattagtgggtgaacaatccaacgcttggtgaattctgcttcacaatgataggaagagccgacatcgaaggatcaaaaagcgacgtcgctatgaacgcttggccgccacaagccagttatccctgtggtaacttttctgacacctcctgcttaaaacccaaaaggtcagaaggatcgtgaggccccgctttcacggtctgtattcgtactgaaaatcaagatcaagcgagcttttgcccttctgctccacgggaggtttctgtcctccctgagctcgccttaggacacctgcg	91260766	91404856	HFM1	ENSG00000162669	-
chr1	91387567	91387591	25	1	ctccccacctggcactgtccccgga	91260766	91404856	HFM1	ENSG00000162669	-
chr1	92378304	92378328	25	1	aagcgattctcctacctcagcctcc	92299059	92402056	RPAP2	ENSG00000122484	+
chr1	95155790	95155815	26	3	ttCCTACTGGCAGGATCAACCAGGTA	95117355	95197607	TMEM56	ENSG00000152078	+
chr1	95155790	95155815	26	3	ttCCTACTGGCAGGATCAACCAGGTA	95117923	95247225	TMEM56-RWDD3	ENSG00000271092	+
chr1	99175629	99175653	25	1	agctactctggaggctgaggcagga	99004276	99244794	AL445433.2	ENSG00000232825	+
chr1	102228831	102228850	20	1	aggagaatggcgtgaacccc	102199739	102389630	AC114485.1	ENSG00000233359	-
chr1	106102329	106102348	20	1	cacgccactgcactccagcc	105956694	106124564	AL355306.2	ENSG00000237480	+
chr1	110320740	110320774	35	1	aggagaatcacttgaacccaggaggcggaggatgt	110286375	110339171	RBM15-AS1	ENSG00000227963	-
chr1	111608572	111608602	31	1	ccagccgagatcacgccactgcactccagcc	111599655	111608723	LINC01160	ENSG00000231346	-
chr1	111608572	111608602	31	1	ccagccgagatcacgccactgcactccagcc	111542218	111716691	RAP1A	ENSG00000116473	+
chr1	111710919	111710947	29	1	ctccctgggttcaagctattctcctgcct	111680630	111755824	INKA2	ENSG00000197852	-
chr1	111710919	111710947	29	1	ctccctgggttcaagctattctcctgcct	111542218	111716691	RAP1A	ENSG00000116473	+
chr1	113822857	113822899	43	1	gctgaggcaggagaatcacttgaacctgggagggggaggttgc	113812379	113870159	AL137856.1	ENSG00000231128	+
chr1	113822857	113822899	43	1	gctgaggcaggagaatcacttgaacctgggagggggaggttgc	113813811	113871753	PTPN22	ENSG00000134242	-
chr1	114595415	114595437	23	1	ggagcttgcagtgagccgagatt	114582848	114670422	DENND2C	ENSG00000175984	-
chr1	114962226	114962250	25	1	ccagcccgcctcagcctcccaaagt	114854863	114995370	SYCP1	ENSG00000198765	+
chr1	120001377	120001405	29	2	gctacggacctccaccagagtttcctctg	119911553	120100779	NOTCH2	ENSG00000134250	-
chr1	120789159	120789186	28	3	cagaggaaactctggtggaggtccgtag	120723946	120793874	AC253572.1	ENSG00000286106	+
chr1	120789159	120789186	28	3	cagaggaaactctggtggaggtccgtag	120723949	120842110	NBPF26	ENSG00000273136	+
chr1	121015941	121015970	30	1	cctcccgggttcaagcgattctcctgcctc	120985692	121052167	AC241377.2	ENSG00000275585	-
chr1	121180455	121180483	29	1	aggagaatcacttgaacctgggaggtgga	121167646	121185539	FAM72B	ENSG00000188610	-
chr1	146160824	146160849	26	3	cggacctccaccagagtttcctctgg	146146203	146229026	NOTCH2NLA	ENSG00000264343	-
chr1	146160824	146160849	26	3	cggacctccaccagagtttcctctgg	146064699	146229000	NBPF10	ENSG00000271425	-
chr1	148611731	148611771	41	2	caggactgctacggacctccaccagagtttcctctggcttt	148531385	148679742	NBPF14	ENSG00000270629	-
chr1	148611731	148611771	41	2	caggactgctacggacctccaccagagtttcctctggcttt	148607040	148679779	AC239811.1	ENSG00000286019	-
chr1	148961078	148961110	33	1	aggcggatcacgaggtcaggagttcgagaccag	148808181	149048286	PDE4DIP	ENSG00000178104	+
chr1	149948459	149948487	29	1	cctcctgggttcaagcgattctcctgcct	149937812	150010726	OTUD7B	ENSG00000264522	-
chr1	151612254	151612275	22	2	gaggtggcggcggcggcggggg	151612038	151613363	AL391335.1	ENSG00000250734	-
chr1	151612254	151612275	22	2	gaggtggcggcggcggcggggg	151612006	151699091	SNX27	ENSG00000143376	+
chr1	153938599	153938629	31	1	ggctgaggcaggagaatggcgtgaacccggg	153929501	153946718	DENND4B	ENSG00000198837	-
chr1	154043402	154043430	29	1	cctcccgggttcaagcgattctcctgcct	153992685	154155116	NUP210L	ENSG00000143552	-
chr1	154131175	154131204	30	1	ggcaggagaatggcgtgaacccgggaggtg	153992685	154155116	NUP210L	ENSG00000143552	-
chr1	154335945	154335967	23	1	aggaaaatggcgtgaacccggga	154325553	154351304	ATP8B2	ENSG00000143515	+
chr1	154515793	154515826	34	1	ccacctctgcctcctgggttcaagcgattctcct	154502219	154548147	TDRD10	ENSG00000163239	+
chr1	154529199	154529223	25	1	cctcccaagtagctgggattacagg	154502219	154548147	TDRD10	ENSG00000163239	+
chr1	155312765	155312797	33	1	agttctggagttcgagaccagcctgaccaacat	155308748	155320666	FDPS	ENSG00000160752	+
chr1	155748103	155748122	20	1	CAACTTCCCTTACCTGCATT	155745829	155750137	MSTO2P	ENSG00000203761	+
chr1	155971324	155971351	28	1	tcccagcactttgggaggtcgaggcggg	155946851	156007070	ARHGEF2	ENSG00000116584	-
chr1	156216440	156216471	32	62	GCTGACACGCTGTCCTCTGGCGACCTGTCGCT	156212982	156243332	PMF1-BGLAP	ENSG00000260238	+
chr1	156216440	156216471	32	62	GCTGACACGCTGTCCTCTGGCGACCTGTCGCT	156212993	156240042	PMF1	ENSG00000160783	+
chr1	156216740	156216775	36	1	GTGCCGTGCGTGTCAGGCGTTCTCGTCTCCGCTGGG	156212982	156243332	PMF1-BGLAP	ENSG00000260238	+
chr1	156216740	156216775	36	1	GTGCCGTGCGTGTCAGGCGTTCTCGTCTCCGCTGGG	156212993	156240042	PMF1	ENSG00000160783	+
chr1	156783646	156783673	28	1	tgaggcaggagaatcgcttgaacccgtg	156750610	156800815	PRCC	ENSG00000143294	+
chr1	159470645	159470677	33	1	ctgaggcaggagaatcacttgaacctggaatgc	159466321	159483376	AL663023.1	ENSG00000224943	+
chr1	163147971	163147995	25	1	caggctggagtgcagtggcgccatt	163111121	163321791	RGS5	ENSG00000143248	-
chr1	167466973	167466999	27	1	gggactacaggcgcccgccaccgcgcc	167430640	167518610	CD247	ENSG00000198821	-
chr1	171634943	171634968	26	1	caggcgcctgtagtcccagctacttg	171600621	171638799	MYOCOS	ENSG00000283683	+
chr1	173834740	173834759	20	1	ttttttttttttttttttgg	173824653	173858808	DARS2	ENSG00000117593	+
chr1	174213313	174213333	21	1	tactctggaggctgaggcagg	174159410	174995308	RABGAP1L	ENSG00000152061	+
chr1	180659198	180659227	30	1	cttccttccttccttccttccttccttcct	180632004	180890251	XPR1	ENSG00000143324	+
chr1	182488622	182488643	22	1	aggctgaggcaggagaatggtg	182409192	182560599	RGSL1	ENSG00000121446	+
chr1	184006355	184006379	25	1	tgggcggatcacctgaggtcgggag	183929854	184037729	COLGALT2	ENSG00000198756	-
chr1	196856897	196856919	23	1	ggttcaagcgattctcctgcctc	196850283	196884793	BX248415.1	ENSG00000285986	+
chr1	198524334	198524361	28	1	aggctggtctcgaactcctgacctggta	198523222	198540945	ATP6V1G3	ENSG00000151418	-
chr1	200942176	200942195	20	1	tctcaaaaaaaaaaaaaaaa	200917460	200966668	MROH3P	ENSG00000233217	+
chr1	202476075	202476097	23	1	gcgcctgtagtcccagctactag	202348699	202592706	PPP1R12B	ENSG00000077157	+
chr1	204919723	204919748	26	1	ggttcaagccattctcctgcctcagc	204828651	205022822	NFASC	ENSG00000163531	+
chr1	205206367	205206397	31	1	cctcccgggttcaagcgattctcctgcctca	205142505	205211702	DSTYK	ENSG00000133059	-
chr1	205464578	205464603	26	1	cacctcctgggttcaagtgattctcc	205455929	205469024	AC098936.1	ENSG00000224717	+
chr1	206062111	206062131	21	1	gaggcaggagaatcacttgaa	206053173	206102449	RHEX	ENSG00000263961	+
chr1	206062111	206062131	21	1	gaggcaggagaatcacttgaa	206035253	206062257	BX571818.1	ENSG00000285417	+
chr1	213053931	213053951	21	1	gttcaagtgattctcctgtct	213051233	213274774	RPS6KC1	ENSG00000136643	+
chr1	215083000	215083023	24	1	GCGTggcggcggcggcggcggcgg	215005775	215237093	KCNK2	ENSG00000082482	+
chr1	216568953	216568981	29	1	ctgaggcaggagaatcgcttgaacccggg	216503246	217137755	ESRRG	ENSG00000196482	-
chr1	217135525	217135545	21	1	cgcgcggcggcggcggcggcg	216503246	217137755	ESRRG	ENSG00000196482	-
chr1	222705783	222705811	29	1	ctgaggcaggagaatcgcttgaacccggg	222668013	222713210	AIDA	ENSG00000186063	-
chr1	224138955	224138981	27	1	ttgtatttttaatagagacggggtttg	224114111	224162047	FBXO28	ENSG00000143756	+
chr1	224999297	224999323	27	1	cccgggttcaagccattctcctgcctc	224896262	225399292	DNAH14	ENSG00000185842	+
chr1	225894606	225894634	29	1	cccgcctaggcctcccaaagtgctgggat	225886282	225911382	LEFTY1	ENSG00000243709	-
chr1	225894606	225894634	29	1	cccgcctaggcctcccaaagtgctgggat	225886696	225924278	AL117348.2	ENSG00000255835	-
chr1	226548936	226548965	30	3	cggcggcggcggcggcggtggcggcggcgg	226548764	226609230	STUM	ENSG00000203685	+
chr1	228153446	228153467	22	1	gtgtgatctcggctcactgcaa	228149930	228159826	GJC2	ENSG00000198835	+
chr1	229492222	229492242	21	1	tcagcctcccgagtggctggg	229440259	229508341	NUP133	ENSG00000069248	-
chr1	230200128	230200152	25	1	tctcggctcactgcaacctccgcct	230057990	230282122	GALNT2	ENSG00000143641	+
chr1	230938167	230938186	20	2	CAGCCTTCAAAGTTCTTGTT	230906243	230978875	TTC13	ENSG00000143643	-
chr1	235348732	235348764	33	1	agcactttgggaggccgaggcgggcggatctgg	235328570	235448952	TBCE	ENSG00000285053	+
chr1	236700270	236700289	20	1	cctcccgggttcaagccatt	236664141	236764631	ACTN2	ENSG00000077522	+
chr1	237074050	237074074	25	1	ctcatgtctgtaatcccagctactc	237042184	237833988	RYR2	ENSG00000198626	+
chr1	237085820	237085844	25	1	cacagctcactgcaacctccgcctc	237042184	237833988	RYR2	ENSG00000198626	+
chr1	237603037	237603088	52	127	gatgtgatttctgcccagtgctctgaatgtcaaagtgaagaaattcaatgaa	237042184	237833988	RYR2	ENSG00000198626	+
chr1	237603092	237603144	53	122	cgggtaaacggcgggagtaactatgactctcttaaggtagccaaatgcctagt	237042184	237833988	RYR2	ENSG00000198626	+
chr1	237603163	237603337	175	187	catgaatggatgaacgagattcccactgtccctacctactatccagcgaaaccacagccaagggaacgggcttggtggaatccgcggggaaagaagaccctgttgagcttgactctagtctggcacggtgaagagccatgagaagtgtagaataagtgggaggcccctggtgccc	237042184	237833988	RYR2	ENSG00000198626	+
chr1	239882001	239882021	21	1	gttcaagcaattctcctgcct	239386565	239915452	CHRM3	ENSG00000133019	+
chr1	242266282	242266310	29	1	gaggcaggagaattgcttgaacctgggag	242082986	242524696	PLD5	ENSG00000180287	-
chr1	245474225	245474250	26	1	cagcctcccgagtggctgggactaca	245154985	245709432	KIF26B	ENSG00000162849	+
chr2	1304628	1304651	24	1	aggcaggagaatcgcttgaaccca	950849	1367613	SNTG2	ENSG00000172554	+
chr2	8438387	8438408	22	2	agggctcccacttattctacac	7988683	8488090	LINC00299	ENSG00000236790	-
chr2	8679005	8679025	21	1	ccgccgccgccaccgccgccg	8666636	8681864	ID2-AS1	ENSG00000235092	-
chr2	8679005	8679025	21	1	ccgccgccgccaccgccgccg	8678845	8684461	ID2	ENSG00000115738	+
chr2	10315185	10315209	25	1	cgggaggctgaggcaggagaatagg	10302889	10427617	HPCAL1	ENSG00000115756	+
chr2	11252354	11252385	32	1	ccagccaagatcacgccattgcactccagcct	11179759	11348330	ROCK2	ENSG00000134318	-
chr2	11951859	11951882	24	1	ggctggtctcgaattcctgacctc	11833926	12702913	MIR3681HG	ENSG00000224184	+
chr2	14890719	14890748	30	1	gaggcagaagaatcacttgaacccaggagg	14886647	14907664	AC068286.1	ENSG00000235127	-
chr2	14890719	14890748	30	1	gaggcagaagaatcacttgaacccaggagg	14705668	14992066	AC068286.2	ENSG00000287291	-
chr2	14938029	14938061	33	1	gaggcagaagaatcacttgaacctgggaggtgg	14705668	14992066	AC068286.2	ENSG00000287291	-
chr2	20097383	20097411	29	1	ggagaatggcgtgaacccgggaggtggag	20063856	20106829	AC098828.3	ENSG00000234378	-
chr2	20598667	20598692	26	1	tcctgcctcagcctcccgagtagctg	20560448	20651130	HS1BP3	ENSG00000118960	-
chr2	23613663	23613682	20	1	ctgaggcaggagaatcgttt	23385179	23708611	KLHL29	ENSG00000119771	+
chr2	24333954	24333978	25	1	atctcggctcactgcaacctccact	24202864	24360714	ITSN2	ENSG00000198399	-
chr2	25057519	25057540	22	1	cgcctgtaatcccaacactttg	25042076	25159135	EFR3B	ENSG00000084710	+
chr2	25510715	25510737	23	1	ccaggctggtctcgaactcctga	25377198	25673647	DTNB	ENSG00000138101	-
chr2	25604392	25604415	24	1	cccttctttctctctctctctctc	25377198	25673647	DTNB	ENSG00000138101	-
chr2	26795335	26795361	27	1	cctcctcctccctcccggagggggcgg	26764289	26801067	CENPA	ENSG00000115163	+
chr2	27366034	27366060	27	1	ccgggtgtgtgtgtgtgtgtgtgtgtt	27364352	27370486	EIF2B4	ENSG00000115211	-
chr2	27366034	27366060	27	1	ccgggtgtgtgtgtgtgtgtgtgtgtt	27356246	27367622	AC074117.1	ENSG00000234072	+
chr2	27446791	27446816	26	1	ccgggttcacgccattctcctgcctc	27444377	27489789	IFT172	ENSG00000138002	-
chr2	29771635	29771657	23	1	taccattctcctgcctcagcctc	29192774	29921586	ALK	ENSG00000171094	-
chr2	30980974	30980999	26	1	gaggcaggagaaccgcttgaacctgg	30910467	31155202	GALNT14	ENSG00000158089	-
chr2	32264388	32264407	20	1	cacgccactgcagtccagcc	32224453	32265732	NLRC4	ENSG00000091106	-
chr2	32678494	32678518	25	1	ctcggctcactgcaagctccgcctc	32628032	32821051	TTC27	ENSG00000018699	+
chr2	36698844	36698869	26	1	tgaggcaggagaatcacttgaacctg	36696690	36814792	VIT	ENSG00000205221	+
chr2	36879162	36879186	25	1	ctgggttcaagcaattctcctgcct	36837698	36966536	STRN	ENSG00000115808	-
chr2	36971447	36971472	26	1	gaggcaggagaatcgcttgaacctgg	36968383	37084372	HEATR5B	ENSG00000008869	-
chr2	37115988	37116014	27	1	ctgggttcaagcaattctcctgcctca	37099210	37157065	EIF2AK2	ENSG00000055332	-
chr2	39120981	39121001	21	1	ccgccgccgccaccgccgccg	38981396	39124345	SOS1	ENSG00000115904	-
chr2	42633760	42633785	26	1	ggcgggcgcctgtagtcccagctgga	42494569	42756947	MTA3	ENSG00000057935	+
chr2	43475375	43475408	34	2	tgccagccactgcactccagcctgggcgacagag	43230836	43596046	THADA	ENSG00000115970	-
chr2	44318174	44318205	32	1	tctgcttcctgggttcaagtgattctcctgct	44316281	44361862	PREPL	ENSG00000138078	-
chr2	44318174	44318205	32	1	tctgcttcctgggttcaagtgattctcctgct	44168851	44320310	AC013717.1	ENSG00000285542	+
chr2	44318174	44318205	32	1	tctgcttcctgggttcaagtgattctcctgct	44275458	44321494	SLC3A1	ENSG00000138079	+
chr2	45558783	45558808	26	1	ctgggttcaagcaattctcctgcctc	45388680	45612165	SRBD1	ENSG00000068784	-
chr2	46559154	46559175	22	1	gttgttgttgttgttgttgttt	46541806	46584688	RHOQ	ENSG00000119729	+
chr2	48320536	48320561	26	1	cacctcggcctcccaaagtgctggaa	48314637	48379295	FOXN2	ENSG00000170802	+
chr2	48570957	48570981	25	1	ggctcaagcgattctcctgcctcag	48529383	48598513	STON1	ENSG00000243244	+
chr2	48570957	48570981	25	1	ggctcaagcgattctcctgcctcag	48529925	48776517	STON1-GTF2A1L	ENSG00000068781	+
chr2	48598938	48598958	21	1	ggcgggcgcctatagtcccag	48529925	48776517	STON1-GTF2A1L	ENSG00000068781	+
chr2	51374000	51374026	27	1	cctgaacctgggaggcggaggttgcac	51032601	52407917	AC007402.1	ENSG00000231918	+
chr2	53851565	53851588	24	1	gatcatgccactgcactccagcct	53532672	53860160	ASB3	ENSG00000115239	-
chr2	54202189	54202216	28	1	ctctccgcctcccaggttcaagcagttc	53970838	54305300	ACYP2	ENSG00000170634	+
chr2	54357665	54357693	29	1	ctcccaggttcaagtgattctccagcctc	54330034	54383742	C2orf73	ENSG00000177994	+
chr2	55321442	55321468	27	1	tcgggaggctgaggcaggagaatgggg	55282350	55346049	AC012358.3	ENSG00000240401	+
chr2	55321442	55321468	27	1	tcgggaggctgaggcaggagaatgggg	55287842	55419895	CCDC88A	ENSG00000115355	-
chr2	60553297	60553316	20	1	gcggcggcggcggcggcggG	60450520	60555154	BCL11A	ENSG00000119866	-
chr2	61850934	61850965	32	1	gcgtgatctcggctcactgcaacctccacctc	61824848	61854143	FAM161A	ENSG00000170264	-
chr2	63399588	63399608	21	1	agagagaggaagaagggcggg	63119559	63827843	WDPCP	ENSG00000143951	-
chr2	63607483	63607511	29	1	ccaagattgcgccactgcactccagcctg	63119559	63827843	WDPCP	ENSG00000143951	-
chr2	64196410	64196430	21	1	agttcgagaccagcctggcca	64185078	64205485	LINC00309	ENSG00000230923	-
chr2	64196410	64196430	21	1	agttcgagaccagcctggcca	64143239	64252859	AC012368.1	ENSG00000225889	+
chr2	64575782	64575801	20	1	aggctggagtgcagtggcat	64524305	64593005	AFTPH	ENSG00000119844	+
chr2	65325884	65325908	25	1	gaggcaggagaatcacttgaacccg	65310851	65432637	SPRED2	ENSG00000198369	-
chr2	65508777	65508804	28	1	aggaggctgaggcaggagaattgcttga	65436711	66200373	AC007389.1	ENSG00000204929	+
chr2	68537464	68537484	21	1	ttcaagcgattctcctgcctc	68467572	68655862	APLF	ENSG00000169621	+
chr2	69350798	69350817	20	1	gaggcttaggcaggagaatc	69319769	69387254	GFPT1	ENSG00000198380	-
chr2	69396516	69396544	29	1	ccaggcgggcgcctgtagtcccagctact	69395750	69437628	NFU1	ENSG00000169599	-
chr2	69965092	69965119	28	1	ggctggagtgcagtggcgtgatctcggc	69962263	70103220	PCBP1-AS1	ENSG00000179818	-
chr2	69998639	69998659	21	1	gaatggcgtgaacccgggagg	69962263	70103220	PCBP1-AS1	ENSG00000179818	-
chr2	77243304	77243331	28	1	ggaggctgaggcaggagaattgcttgaa	77210587	77327103	AC013716.1	ENSG00000286932	-
chr2	77243304	77243331	28	1	ggaggctgaggcaggagaattgcttgaa	76747719	77593319	LRRTM4	ENSG00000176204	-
chr2	95234074	95234106	33	1	agtgcaggcgcgatctcggctcactgcaacctc	95207535	95259774	AC092835.1	ENSG00000233757	+
chr2	100874185	100874204	20	1	atgttggccaggctggtctc	100820139	100996829	NPAS2	ENSG00000170485	+
chr2	101277469	101277504	36	1	aactccacctcccgggttcaagcgattctcctgcct	101271219	101308701	RNF149	ENSG00000163162	-
chr2	104855614	104855635	22	3	gcggcggcggcggcggcggggg	104853285	104927722	AC018730.1	ENSG00000269707	+
chr2	104855614	104855635	22	3	gcggcggcggcggcggcggggg	104855511	104858574	POU3F3	ENSG00000198914	+
chr2	106437296	106437324	29	1	CAgtcaggagttcgagaccagcctggcca	106391290	106468376	RGPD3	ENSG00000153165	-
chr2	109794590	109794615	26	3	cggcggcggcggcggcggcggggggg	109792758	109857705	RGPD5	ENSG00000015568	+
chr2	110085166	110085195	30	1	gaggcaggagaatggcgggaacccgggagg	110083870	110116566	MALL	ENSG00000144063	-
chr2	111170690	111170714	25	1	actccgtctcaaaaaaaaaaaaaaa	111036776	111523376	MIR4435-2HG	ENSG00000172965	-
chr2	113699879	113699900	22	1	caagccactgcactccagcctg	113677702	113704078	AC017074.1	ENSG00000227359	-
chr2	114801155	114801180	26	1	cgggaggctgaggcaggagaatggcg	114442299	115845752	DPP10	ENSG00000175497	+
chr2	114937536	114937576	41	38	aaggtttcacgccctcttgaactctctcttcaaagttcttt	114442299	115845752	DPP10	ENSG00000175497	+
chr2	115915981	115916004	24	1	gctggtctcaaactcctggccttg	115835129	115940291	AC016721.1	ENSG00000287451	-
chr2	119967350	119967377	28	1	gaggcaggagaatcgcttgagcccagga	119759922	119984899	PTPN4	ENSG00000088179	+
chr2	120164023	120164047	25	1	cccaggctggagtgcagtggcgcga	120013077	120179119	EPB41L5	ENSG00000115109	+
chr2	120201967	120201992	26	1	aggcaggagaatcgcttgaactcagg	120174885	120216544	AC012363.1	ENSG00000224789	-
chr2	121405288	121405313	26	1	aacaagagcgaaactcagtctcaaaa	121337776	121649587	CLASP1	ENSG00000074054	-
chr2	127196173	127196192	20	1	ctgcctcagcctcccgagta	127184120	127220313	CYP27C1	ENSG00000186684	-
chr2	127358830	127358857	28	1	gaggcaggagaatcgcttgaacctggaa	127294212	127375075	AC068282.1	ENSG00000286145	+
chr2	127358830	127358857	28	1	gaggcaggagaatcgcttgaacctggaa	127298730	127388465	MAP3K2	ENSG00000169967	-
chr2	127423196	127423215	20	1	CGGGCggcggggcggggctg	127418427	127429246	PROC	ENSG00000115718	+
chr2	128294682	128294701	20	1	gtgtgtgtgtgtgtgtgtgt	128236716	128318868	HS6ST1	ENSG00000136720	-
chr2	130119375	130119395	21	1	ccaggatggtctcaatctcct	130074030	130129222	POTEF	ENSG00000196604	-
chr2	130923965	130923992	28	1	ccgcctcccgggttcatgccattctcct	130836916	131047263	ARHGEF4	ENSG00000136002	+
chr2	131001291	131001323	33	1	agactgtgtctcaaaaaaaaaaaaaaaaaaaaa	130836916	131047263	ARHGEF4	ENSG00000136002	+
chr2	132254384	132254417	34	5	ttacgacttttacttcctctagatagtcaagttc	132147591	132257969	ANKRD30BL	ENSG00000163046	-
chr2	132254459	132254496	38	34	agcgggctgatccgagggcctcactaaaccatccaatc	132147591	132257969	ANKRD30BL	ENSG00000163046	-
chr2	132254644	132254695	52	85	acatagggtaggcacacgctgagccagtcagtgtagcgcgcgtgcagccctg	132147591	132257969	ANKRD30BL	ENSG00000163046	-
chr2	132254705	132254735	31	10	gggcatcacagacctgttattgctcaatctc	132147591	132257969	ANKRD30BL	ENSG00000163046	-
chr2	132254796	132254833	38	140	acataactagttggcatgccagagtctcgttcgttatt	132147591	132257969	ANKRD30BL	ENSG00000163046	-
chr2	132254880	132254930	51	238	cacccgtggaatcgagaaagagctatcaatctgtcaatcctgtccgtgtcc	132147591	132257969	ANKRD30BL	ENSG00000163046	-
chr2	132254999	132255038	40	16	gtcaattcctttaagtttcagctttgcaaccatactcccc	132147591	132257969	ANKRD30BL	ENSG00000163046	-
chr2	132255136	132255206	71	451	gaattacaacggtatctgatcgtcttcgaacctccgactttcgttcttgattaatgaaaacattcttggca	132147591	132257969	ANKRD30BL	ENSG00000163046	-
chr2	132255228	132255327	100	263	actgccagtccaagaatttcacctctagcggtgcaatatgaatgcccccggccgtccctcttaatcatggcctcagttccgaaaaccaacaaaatagaac	132147591	132257969	ANKRD30BL	ENSG00000163046	-
chr2	132255375	132255401	27	2	gcctgctttgaacactctaattttttc	132147591	132257969	ANKRD30BL	ENSG00000163046	-
chr2	132255505	132255614	110	27	caagattcaactacgagctttttaactgcaacaactttaatatacgctattggagctggaattaccacggctgctggcaccagacttgccctccaattgatcctcattaa	132147591	132257969	ANKRD30BL	ENSG00000163046	-
chr2	132255647	132255692	46	51	gcctagaaagagtcctgtattgttatttttcgtcactacctccccg	132147591	132257969	ANKRD30BL	ENSG00000163046	-
chr2	132255739	132255760	22	1	gtagccatttctcaggctcctt	132147591	132257969	ANKRD30BL	ENSG00000163046	-
chr2	132255960	132255987	28	1	ttggttttgatctgataaatgcacgcat	132147591	132257969	ANKRD30BL	ENSG00000163046	-
chr2	132256014	132256048	35	7	ttcagcatgtaatagctctagaattaccacagttt	132147591	132257969	ANKRD30BL	ENSG00000163046	-
chr2	132257008	132257027	20	1	GGGATCCCACCGCCACAGAC	132256966	132257080	MIR663B	ENSG00000221288	-
chr2	132257008	132257027	20	1	GGGATCCCACCGCCACAGAC	132147591	132257969	ANKRD30BL	ENSG00000163046	-
chr2	140858505	140858532	28	1	agagagagagagagagagagagagaAAG	140231423	142131701	LRP1B	ENSG00000168702	-
chr2	142130788	142130807	20	1	gcggcggcggcggcggcagg	140231423	142131701	LRP1B	ENSG00000168702	-
chr2	143973691	143973719	29	1	aggcaggagaatggcatgaacccgggagg	143938068	144332568	GTDC1	ENSG00000121964	-
chr2	158583901	158583921	21	1	agactttcaatagatcacagc	158456964	158682879	PKP4	ENSG00000144283	+
chr2	158584242	158584274	33	5	cagctttgccccattggctcctcagccaagcac	158456964	158682879	PKP4	ENSG00000144283	+
chr2	161507854	161507873	20	1	CCCCCGCCGCCGCCGCCGCC	161424332	161985282	SLC4A10	ENSG00000144290	+
chr2	164072853	164072877	25	1	ttcaagtgattctcctgcctcagcc	163743913	164352223	AC016766.1	ENSG00000237844	-
chr2	167983380	167983407	28	1	gaggcaggagaatcgcttgaacccagat	167954020	168247595	STK39	ENSG00000198648	-
chr2	169827520	169827539	20	1	gccgcggcggccgtcggggg	169827458	170084131	UBR3	ENSG00000144357	+
chr2	170655532	170655551	20	1	tccatgttggtcaggctggt	170640374	170695374	AC007277.1	ENSG00000213981	-
chr2	172102297	172102321	25	1	cccccgccgccgccgccgcccgccg	172099438	172102900	DLX2	ENSG00000115844	-
chr2	175451763	175451782	20	1	ccgagtagctgggactgcag	175257250	175463180	AC093459.1	ENSG00000229066	+
chr2	176080253	176080272	20	1	CGCCCCCGCCGCCGCCGCCA	176077472	176083913	EVX2	ENSG00000174279	-
chr2	176609938	176609964	27	1	ccgcctcccgggttcacgccattctct	176495255	176819180	LINC01117	ENSG00000224577	+
chr2	181345194	181345215	22	1	tctcgctctgttgcccaggctg	181086076	181409321	LINC01934	ENSG00000234663	+
chr2	188005208	188005234	27	1	cgcctcccaggttcaagtgattctccc	187712816	188384313	LINC01090	ENSG00000231689	-
chr2	188580507	188580528	22	1	cccgccactgcactccagcctg	188291669	188595931	GULP1	ENSG00000144366	+
chr2	190537921	190537958	38	8	Aaacttcaccccattggctcctcagccaagcacataca	190534855	190569776	AC108047.1	ENSG00000233654	+
chr2	190537988	190538020	33	1	tactgagcaggattaccatggcaacaacacatc	190534855	190569776	AC108047.1	ENSG00000233654	+
chr2	192081852	192081878	27	1	agtgcagtggcgcgatctcggctcctg	191949043	192194933	TMEFF2	ENSG00000144339	-
chr2	195719986	195720013	28	1	ctccatgttggtcaggctggtctcgaac	195575977	195737702	SLC39A10	ENSG00000196950	+
chr2	198288778	198288803	26	1	cctgcctcagcctcccgagtagctgg	197804593	198572581	PLCL1	ENSG00000115896	+
chr2	199070741	199070762	22	1	aatgagagagagagagagagaa	198882573	199071791	AC020718.1	ENSG00000231557	-
chr2	199785346	199785374	29	1	cacgccattctcctgcctcagcctctccg	199760544	199851173	FTCDNL1	ENSG00000226124	-
chr2	202219518	202219545	28	1	ccgggcatggtggcgggcgcctgtagtc	202206180	202238608	SUMO1	ENSG00000116030	-
chr2	210026855	210026883	29	1	ccgcctcccgggttcacgctattctcctg	210021421	210171409	KANSL1L	ENSG00000144445	-
chr2	212413193	212413214	22	1	ggccagactggtctcgaactcc	211375717	212538841	ERBB4	ENSG00000178568	-
chr2	212675503	212675522	20	1	agagaatggcgtgaacccgg	212581357	213021545	AC093865.1	ENSG00000273118	-
chr2	218386350	218386377	28	1	gctgaggcaggagaatcgcttgaacacg	218382029	218396894	SLC11A1	ENSG00000018280	+
chr2	220213582	220213606	25	1	caaggagaatggcgtgaacccggga	220105656	220450778	AC019211.1	ENSG00000239498	+
chr2	223884967	223884986	20	1	aagtggctgggactacaggc	223757258	223945299	AC093884.1	ENSG00000286239	-
chr2	223884967	223884986	20	1	aagtggctgggactacaggc	223855716	223945357	WDFY1	ENSG00000085449	-
chr2	229180762	229180825	64	68	aactccactacgcccatctccgccactccggattcggggatctgaacccgactccctttcgatc	228850526	229271285	PID1	ENSG00000153823	-
chr2	229180845	229180898	54	211	cattgcctgtcccttcggaacggcgctcgcccatctctcaggaccgactgaccc	228850526	229271285	PID1	ENSG00000153823	-
chr2	229180930	229180985	56	34	agaacagcgacgctttccaaggcacgggcccctctctcggggcgaacccattccag	228850526	229271285	PID1	ENSG00000153823	-
chr2	229961461	229961487	27	1	cgcctcccaggttcaagcgattctcct	229922302	230013119	FBXO36	ENSG00000153832	+
chr2	230064783	230064807	25	1	ggcggatcacctgaggtcgggagtg	230034982	230068993	SLC16A14	ENSG00000163053	-
chr2	230510493	230510529	37	1	ttttttttttttttttttttttttttttttttttttt	230415942	230545606	SP100	ENSG00000067066	+
chr2	231456451	231456473	23	3	AGAACTTGACTATCTAGAGGAAT	231456444	231456523	SNORD20	ENSG00000207280	-
chr2	231456451	231456473	23	3	AGAACTTGACTATCTAGAGGAAT	231453531	231483641	NCL	ENSG00000115053	-
chr2	232702321	232702349	29	1	cctagcttctcgggaggctgaggcaggag	232697299	232860575	GIGYF2	ENSG00000204120	+
chr2	232723521	232723542	22	1	ctgggttcaagcgattcttctg	232697299	232860575	GIGYF2	ENSG00000204120	+
chr2	232781044	232781080	37	1	acctcccgggttcaagtgattctcctgcctcagcctc	232697299	232860575	GIGYF2	ENSG00000204120	+
chr2	234907792	234907818	27	1	agagaatggcgtgaacccgggaggcag	234803808	234913384	AC010148.1	ENSG00000235726	-
chr2	238240356	238240380	25	1	ccgtccgtccgtccgtccgtccact	238231684	238255633	AC012485.1	ENSG00000225057	+
chr2	238240356	238240380	25	1	ccgtccgtccgtccgtccgtccact	238238267	238240662	HES6	ENSG00000144485	-
chr2	239400435	239400457	23	2	CCCCGCGCCCCCGCCCCGGCGGG	239048168	239401654	HDAC4	ENSG00000068024	-
chr2	241165740	241165761	22	1	cccgccaccacgcccggctaat	241149576	241183652	PPP1R7	ENSG00000115685	+
chr3	13126	13150	25	1	ccttgggaggccgaggcgggtggat	11745	24849	LINC01986	ENSG00000223587	+
chr3	2142455	2142483	29	1	ccaggttcaagagattctcctgcctcagc	2110409	2144241	CNTN4-AS2	ENSG00000227588	-
chr3	2142455	2142483	29	1	ccaggttcaagagattctcctgcctcagc	2098813	3057959	CNTN4	ENSG00000144619	+
chr3	7071115	7071138	24	1	CCACTAGAGTCAAGCTCATCAGGG	6770001	7741533	GRM7	ENSG00000196277	+
chr3	9750080	9750099	20	2	TGGGGCACGAAGCGGGGCTT	9749944	9788219	OGG1	ENSG00000114026	+
chr3	9911852	9911875	24	1	agtgcagtggcgcgatctcggctc	9902612	9916402	IL17RE	ENSG00000163701	+
chr3	9972670	9972697	28	1	tgaggcaggagaatcgcttgaacctagg	9962537	10011116	EMC3	ENSG00000125037	-
chr3	11793064	11793084	21	1	aaaaaaaaaaaaaaaaaaaaa	11790442	11846919	TAMM41	ENSG00000144559	-
chr3	12513380	12513399	20	1	ctttgggaggccgaggcggg	12484432	12539623	TSEN2	ENSG00000154743	+
chr3	14184711	14184731	21	1	cccgccactgcactccagcct	14178817	14201122	LSM3	ENSG00000170860	+
chr3	15406642	15406671	30	1	agagagagagagagagagagagagagatgg	15381275	15440566	METTL6	ENSG00000206562	-
chr3	16513711	16513730	20	2	CCCGCCGCCGCCGCCGCGCG	16313574	16514026	RFTN1	ENSG00000131378	-
chr3	17300969	17301017	49	1	gctgaggcaggagaatcacttgaacccgggaggtggaattgcagtgagc	17157162	18444817	TBC1D5	ENSG00000131374	-
chr3	33404318	33404348	31	1	aggagaatcgcttgaacctgggaggcggggg	33388336	33441371	UBP1	ENSG00000153560	-
chr3	34413127	34413150	24	1	tttttttttttttttttttttttt	33956972	34677247	LINC01811	ENSG00000226320	+
chr3	37135452	37135471	20	1	agtctcaaaaaaaaaaaaaa	37052626	37183689	LRRFIP2	ENSG00000093167	-
chr3	37362280	37362300	21	1	aggctggagtgcagtggcggg	37243177	37366751	GOLGA4	ENSG00000144674	+
chr3	39478924	39478947	24	1	ggttcaagcaattctcctgcctca	39467198	39529479	MOBP	ENSG00000168314	+
chr3	40496678	40496698	21	1	ctgcctcagcctccccagtag	40477131	40518736	ZNF620	ENSG00000177842	+
chr3	42201852	42201874	23	1	CTggacggacggacggacggacg	42013802	42225890	TRAK1	ENSG00000182606	+
chr3	46543517	46543546	30	1	gaggcaggagaatggcgtgaacccgggagg	46515385	46580099	LRRC2	ENSG00000163827	-
chr3	47497577	47497601	25	1	ccagcccgcctcagcctcccaaagt	47495640	47513712	ELP6	ENSG00000163832	-
chr3	49235832	49235860	29	1	aggcaggagaatggcttgaacccgggagg	49198428	49258106	CCDC36	ENSG00000173421	+
chr3	49312892	49312911	20	1	tttttcttttttttttttga	49277831	49340712	USP4	ENSG00000114316	-
chr3	49613328	49613357	30	3	gagagagagagagagagagagaagggctgg	49554477	49671549	BSN	ENSG00000164061	+
chr3	52727057	52727087	31	1	ctctgcctcccgggttcaagcgattctcctg	52708444	52770946	NEK4	ENSG00000114904	-
chr3	56336700	56336734	35	1	aggagaatcgcttgaacctgggaggcggtggaagt	55508311	56468467	ERC2	ENSG00000187672	-
chr3	58939590	58939612	23	1	ctgggactacaggcacccgccac	58824437	59019093	C3orf67-AS1	ENSG00000242428	+
chr3	58939590	58939612	23	1	ctgggactacaggcacccgccac	58717365	59050084	C3orf67	ENSG00000163689	-
chr3	61695098	61695130	33	1	cctcccgggttcaagtgattctcctgcctcagc	61561569	62297609	PTPRG	ENSG00000144724	+
chr3	61830573	61830592	20	1	ttttttttttttttttttgg	61561569	62297609	PTPRG	ENSG00000144724	+
chr3	62372517	62372537	21	2	CCCCCccgccgccgccgccgc	62369681	62374324	FEZF2	ENSG00000153266	-
chr3	63912641	63912660	20	2	CGCGCGGCGGCGGCGGCGGG	63864557	64003462	ATXN7	ENSG00000285258	+
chr3	63912641	63912660	20	2	CGCGCGGCGGCGGCGGCGGG	63898399	64003453	ATXN7	ENSG00000163635	+
chr3	64389366	64389394	29	1	gaggcaggagaatcgcttgaacccgggag	64092236	64445476	PRICKLE2	ENSG00000163637	-
chr3	64518815	64518839	25	1	caggctggagtgcagtggcggggcg	64515654	64688000	ADAMTS9	ENSG00000163638	-
chr3	67563860	67563879	20	1	ctgaggcaggagaatggcgt	67360460	67654614	SUCLG2	ENSG00000172340	-
chr3	68231451	68231477	27	1	cccgggttcacgccattctcctgcctc	68004247	68545621	TAFA1	ENSG00000183662	+
chr3	76335665	76335692	28	1	cctcccgggttcacgccattctcctgcc	75906695	77649964	ROBO2	ENSG00000185008	+
chr3	76504628	76504652	25	1	acgccattctcctgcctcagcctcc	75906695	77649964	ROBO2	ENSG00000185008	+
chr3	79500025	79500059	35	1	ttcaaactcccgacctcaggtgatccacccacctc	78597239	79767998	ROBO1	ENSG00000169855	-
chr3	85245406	85245431	26	1	ggaggctgaggcaggagaatggcggg	84958981	86074429	CADM2	ENSG00000175161	+
chr3	89219951	89219984	34	1	gcccgcctcggcctcccaaagtgctgggattaca	89107621	89482134	EPHA3	ENSG00000044524	+
chr3	89338646	89338667	22	1	tcccgccattctcctgcctcag	89107621	89482134	EPHA3	ENSG00000044524	+
chr3	93947690	93947716	27	1	cagagtagctgggactacaggcgcctg	93873033	93980003	PROS1	ENSG00000184500	-
chr3	97693709	97693735	27	1	gaggcaggagaatggcctgaacccggg	96814581	97752460	EPHA6	ENSG00000080224	+
chr3	102173590	102173623	34	1	aggctggagtgcagcggcgtgatctcggctcact	102099244	102479841	ZPLD1	ENSG00000170044	+
chr3	106911787	106911808	22	1	ccccctcccaggttcaagcgat	106449775	107240671	LINC00882	ENSG00000242759	-
chr3	107039563	107039592	30	1	tgcaaagatcacgccactgcactccagcct	106449775	107240671	LINC00882	ENSG00000242759	-
chr3	107391414	107391439	26	1	cacctcctgggttcaagtgattctcc	107272611	107421338	AC063944.1	ENSG00000239828	-
chr3	108342350	108342389	40	2	gacttccaggttcaagtgattctcctgcctcagcctcctg	108296490	108378285	HHLA2	ENSG00000114455	+
chr3	109122350	109122376	27	1	agagacagagacagagacagagacagg	109118252	109150514	C3orf85	ENSG00000241224	+
chr3	109537225	109537254	30	1	cctcccgggttcacgccattctcctgcctc	109409990	109723273	LINC01205	ENSG00000228980	+
chr3	114769955	114769989	35	1	aggctgaggcaggagaatcactttaacctggaagg	114314501	115147271	ZBTB20	ENSG00000181722	-
chr3	115288634	115288667	34	1	caggttcaagtgattctcctgcctcagcctcctg	115147605	115564389	AC026341.1	ENSG00000242880	+
chr3	118266927	118266956	30	3	actgatgatgtgttgttgccatggtgattc	118004819	118810836	AC068633.1	ENSG00000243276	-
chr3	119179598	119179626	29	1	ctcccgggttcacgccattctcctgcctc	119147375	119187807	AC083800.1	ENSG00000251012	+
chr3	119179598	119179626	29	1	ctcccgggttcacgccattctcctgcctc	119173517	119205143	UPK1B	ENSG00000114638	+
chr3	119529397	119529430	34	3	agcaggatggtggccatggaagttggaattcact	119524293	119559614	CD80	ENSG00000121594	-
chr3	124333811	124333834	24	1	ccgggaggcagaggttgcagtgag	124080023	124726325	KALRN	ENSG00000160145	+
chr3	126474302	126474321	20	1	aatccgcccgcctcggcctc	126437601	126475891	ZXDC	ENSG00000070476	-
chr3	128017296	128017322	27	1	ctccatgttggtcaggctggtctcaaa	127689062	128052190	MGLL	ENSG00000074416	-
chr3	128235169	128235189	21	1	attctcctgcctcagcctccc	128153481	128408646	EEFSEC	ENSG00000132394	+
chr3	129605282	129605302	21	1	cccccgccgccgccgccgccg	129555175	129606818	PLXND1	ENSG00000004399	-
chr3	129886834	129886854	21	1	ggctgaggcaggagaatccct	129647792	129893606	TMCC1	ENSG00000172765	-
chr3	133574184	133574204	21	1	CGGCGGGCGGCGGGGCGGGCG	133573730	133590261	CDV3	ENSG00000091527	+
chr3	134030038	134030059	22	1	cccgccgccgccgccgccgccg	133928145	134052184	SLCO2A1	ENSG00000174640	-
chr3	136260190	136260211	22	1	cagcctcccgagtagctgggat	136250340	136337896	PCCB	ENSG00000114054	+
chr3	136655671	136655698	28	1	gagaatcacttgaacccaggaggcagag	136336236	136752403	STAG1	ENSG00000118007	-
chr3	138326523	138326545	23	1	tcctgggttcaagagattctcct	138261437	138329886	NME9	ENSG00000181322	-
chr3	142050218	142050243	26	1	ccagccactgcactccagcctgggtg	141944428	142149544	TFDP2	ENSG00000114126	-
chr3	142638827	142638858	32	2	tgccaccccggttcaagtgattctcctgcctc	142596393	142713664	PLS1	ENSG00000120756	+
chr3	142739057	142739082	26	1	tgcctcctgggttcaagcgattctcc	142724034	142807888	TRPC1	ENSG00000144935	+
chr3	142964235	142964257	23	1	ttagtgtgtgtgtgtgtgtgtgt	142960650	143001559	PAQR9-AS1	ENSG00000241570	+
chr3	151218773	151218802	30	1	aggagaattgcttgaacctgggaggcggag	151085697	151437072	MED12L	ENSG00000144893	+
chr3	151218773	151218802	30	1	aggagaattgcttgaacctgggaggcggag	151212117	151278542	P2RY14	ENSG00000174944	-
chr3	151439522	151439548	27	1	gagaatcgcttgaacccaggaggctgg	151425384	151458709	IGSF10	ENSG00000152580	-
chr3	151838732	151838766	35	1	caggagaatcacttgaacccaggaggtggaggtgg	151751443	151928175	AADACL2-AS1	ENSG00000242908	-
chr3	154189418	154189454	37	1	acttctgcatcccaggttcaagcgattctcctgcctc	154121003	154257827	ARHGEF26	ENSG00000114790	+
chr3	172192246	172192270	25	1	cactgcaacctccgcctccctggta	172039578	172401669	FNDC3B	ENSG00000075420	+
chr3	173786972	173787005	34	1	gaggctgaggcaggagaatcacttgaacccgtgg	173396284	174286644	NLGN1	ENSG00000169760	+
chr3	175240855	175240882	28	1	atgttggtcaggctggtctcgaactgga	175234861	175271096	NAALADL2-AS2	ENSG00000226779	-
chr3	175240855	175240882	28	1	atgttggtcaggctggtctcgaactgga	174438573	175810548	NAALADL2	ENSG00000177694	+
chr3	175250068	175250106	39	3	gctgaggcaggagaatcgcttgaacccgggagtggaggt	175234861	175271096	NAALADL2-AS2	ENSG00000226779	-
chr3	175250068	175250106	39	3	gctgaggcaggagaatcgcttgaacccgggagtggaggt	174438573	175810548	NAALADL2	ENSG00000177694	+
chr3	175463697	175463724	28	1	CGGGGgagagagagagagagagagagag	174438573	175810548	NAALADL2	ENSG00000177694	+
chr3	175793397	175793427	31	1	ccacccgtgttcacgccattctcctgcctca	174438573	175810548	NAALADL2	ENSG00000177694	+
chr3	179779651	179779677	27	2	tttgtacgtagcagagcagctcccttg	179653040	179789401	USP13	ENSG00000058056	+
chr3	180938636	180938664	29	1	cctcccgggttcaagcgattctcctgcct	180868141	180982753	FXR1	ENSG00000114416	+
chr3	181361694	181361729	36	1	tccacacctcccaggttcaagcgattctcctgcctc	180989762	181836880	SOX2-OT	ENSG00000242808	+
chr3	181621032	181621052	21	1	aggctggagtgcagtggcggg	181534177	181700611	AC125613.1	ENSG00000239381	-
chr3	181621032	181621052	21	1	aggctggagtgcagtggcggg	180989762	181836880	SOX2-OT	ENSG00000242808	+
chr3	183151519	183151547	29	1	cccggttcaagtgattctcctgcctcagc	183122215	183163839	LAMP3	ENSG00000078081	-
chr3	183355612	183355631	20	1	aatttttttttttttttttt	183178043	183428778	MCF2L2	ENSG00000053524	-
chr3	184036978	184037004	27	1	tcggcctcccaaagtgctgggattacg	184031544	184039369	HTR3D	ENSG00000186090	+
chr3	186598967	186598997	31	1	CAtgtgtgtgtgtgtgtgtgtgtgtgtgtgt	186579476	186772986	AC068631.1	ENSG00000197099	-
chr3	188825236	188825266	31	4	CCAGCctttctttctctctctctctctctct	188153284	188890671	LPP	ENSG00000145012	+
chr3	193418076	193418096	21	1	cccgccactgcactccagcct	193398967	193593111	ATP13A4	ENSG00000127249	-
chr3	195245250	195245277	28	1	tcccgggttcaagcgattctcctgcctc	195068284	195271159	XXYLT1	ENSG00000173950	-
chr3	196694056	196694089	34	1	tgaggcaggagaatcgcttgaacccgggaggggg	196639775	196736007	PIGX	ENSG00000163964	+
chr3	197955270	197955290	21	1	tttctttttttttttttgaga	197950190	197956610	RPL35A	ENSG00000182899	+
chr3	197955270	197955290	21	1	tttctttttttttttttgaga	197889077	197960142	IQCG	ENSG00000114473	-
chr4	352284	352313	30	1	ggctgaggcaggagaatcacttgaacccgg	337814	384868	ZNF141	ENSG00000131127	+
chr4	394912	394949	38	3	gaggcaggagaatcgcttgaacccgggaggtggaatta	386174	454070	AC092574.2	ENSG00000281016	+
chr4	1646190	1646217	28	1	tcccgggttcaggccattctcctgcctc	1617915	1684302	FAM53A	ENSG00000174137	-
chr4	1697623	1697647	25	1	ccaaagtcaggagttcgagaccagc	1692731	1712344	SLBP	ENSG00000163950	-
chr4	2520136	2520156	21	1	tCttttttttttttttttttt	2462220	2625320	RNF4	ENSG00000063978	+
chr4	2890507	2890529	23	1	cgccattctcctgcctcaacctc	2843857	2930076	ADD1	ENSG00000087274	+
chr4	4621519	4621541	23	1	cccgcctcggcctcccaaagtgc	4542131	4787359	STX18-AS1	ENSG00000247708	+
chr4	7582471	7582498	28	22	ggccggaaaggcggccgccccctcgccc	7192538	7742836	SORCS2	ENSG00000184985	+
chr4	7582604	7582642	39	18	ctattgaaagtcagccctcgacacaagggtttgtaaaaa	7192538	7742836	SORCS2	ENSG00000184985	+
chr4	15003726	15003746	21	1	cggcggcggcggcggcggggg	15002674	15070153	CPEB2	ENSG00000137449	+
chr4	19554548	19554574	27	1	tttttagtagagacggggtttcgaatt	19455418	19938448	AC024230.1	ENSG00000248515	+
chr4	21830425	21830457	33	1	agcactttgggaggccgaggcgggctggatcac	20728606	21948772	KCNIP4	ENSG00000185774	-
chr4	25157635	25157664	30	1	cccaggttcccgccattctcctgcctcagc	25120014	25160449	SEPSECS	ENSG00000109618	-
chr4	38901369	38901404	36	1	cccatgcctcctgggttcaagcgattctcctgcctc	38867677	38945739	FAM114A1	ENSG00000197712	+
chr4	38926540	38926574	35	1	cgccctcccgggttcaagtgattctcctgcctcag	38867677	38945739	FAM114A1	ENSG00000197712	+
chr4	39459861	39459887	27	1	gaggcaggagaatcgcttgaacccgcg	39458587	39485109	LIAS	ENSG00000121897	+
chr4	39977556	39977575	20	1	GGTCccgccgccgccgccgc	39822863	39977956	PDS5A	ENSG00000121892	-
chr4	40535460	40535488	29	1	ctcccgggttcaagcgattctcctgcctc	40423267	40630875	RBM47	ENSG00000163694	-
chr4	54034311	54034339	29	1	ggagaatcgcttgaacctgggaggcagaa	54009789	54064605	CHIC2	ENSG00000109220	-
chr4	54034311	54034339	29	1	ggagaatcgcttgaacctgggaggcagaa	53377839	54295272	AC058822.1	ENSG00000282278	+
chr4	55579936	55579966	31	1	ccaccgggttcaagcgattctcctgcctcag	55556519	55592245	PDCL2	ENSG00000163440	-
chr4	56567445	56567467	23	1	ttttttttttttttttttttttt	56530609	56603507	THEGL	ENSG00000249693	+
chr4	59551163	59551191	29	1	gaggcaggagaattgcttgaacctgggag	59551142	59630324	AC096588.1	ENSG00000249392	-
chr4	59564103	59564124	22	1	actttgggaggccgagacgggc	59551142	59630324	AC096588.1	ENSG00000249392	-
chr4	71005599	71005624	26	1	cgggttcaagcgattctcctgcctca	70992538	71030914	DCK	ENSG00000156136	+
chr4	71005599	71005624	26	1	cgggttcaagcgattctcctgcctca	70902326	71022449	MOB1B	ENSG00000173542	+
chr4	73578724	73578749	26	1	tcagcttcctgagtagctgggattac	73571550	73620631	RASSF6	ENSG00000169435	-
chr4	75886034	75886066	33	8	tgagacaggttagttttaccctactgatgatct	75859864	75902571	PPEF2	ENSG00000156194	-
chr4	75886186	75886207	22	1	ctaagtcagaatcccgcccagg	75859864	75902571	PPEF2	ENSG00000156194	-
chr4	75886519	75886545	27	1	aagtcagccctcgacacaagggtttgA	75859864	75902571	PPEF2	ENSG00000156194	-
chr4	76504217	76504242	26	1	ggcacgatctcggctcactgcaacct	76435229	76783253	SHROOM3	ENSG00000138771	+
chr4	77811446	77811476	31	1	ctgaggcaggagaatcacttgaacctgggag	77713387	77819615	CNOT6L	ENSG00000138767	-
chr4	81494954	81494979	26	1	cacctcggcctcccaaagtgctggga	81426393	82044244	RASGEF1B	ENSG00000138670	-
chr4	94636591	94636614	24	1	tgcagtggtgcgatcttggctcac	94451857	94668227	PDLIM5	ENSG00000163110	+
chr4	94795550	94795582	33	1	tgccttcgggttcaagcgattctcctgcctcag	94757968	95158448	BMPR1B	ENSG00000138696	+
chr4	97599699	97599734	36	1	ccatagtcccagctactcgggaggctgaggcaggag	97184093	98143476	STPG2	ENSG00000163116	-
chr4	97599699	97599734	36	1	ccatagtcccagctactcgggaggctgaggcaggag	97334635	97633823	AC034154.1	ENSG00000254044	-
chr4	98416334	98416354	21	1	Gtttttttttttttttttttt	98261384	98443861	RAP1GDS1	ENSG00000138698	+
chr4	101151433	101151452	20	1	tcctgtagtcccagctactc	101023409	101348278	PPP3CA	ENSG00000138814	-
chr4	101334219	101334245	27	1	ccacctcccaggttcaagcgattctct	101023409	101348278	PPP3CA	ENSG00000138814	-
chr4	101453668	101453692	25	1	gcccgcctaggcctcccaaagtgct	101411286	102074812	BANK1	ENSG00000153064	+
chr4	106290270	106290294	25	1	cgggttcacgccattctcctgcctc	106041599	106321495	TBCK	ENSG00000145348	-
chr4	107003366	107003385	20	1	caggcatagttcaccatctt	106921802	107283806	DKK2	ENSG00000155011	-
chr4	107003620	107003647	28	2	agttgtgccccattggctcctcagccaa	106921802	107283806	DKK2	ENSG00000155011	-
chr4	107712845	107712867	23	1	ccaggcgacagagcgagactccg	107590276	107720234	PAPSS1	ENSG00000138801	-
chr4	109641180	109641204	25	1	cctcccgggttcacgccattctcct	109560209	109688719	MCUB	ENSG00000005059	+
chr4	118247506	118247527	22	1	cgcgccactgcaatccagcctg	118033618	118258634	NDST3	ENSG00000164100	+
chr4	119237504	119237532	29	7	tattgaaagtcagccctcgacacaagtgt	119212587	119295517	USP53	ENSG00000145390	+
chr4	121378664	121378690	27	1	ccgcccgcctcggcctcccaaagtgtt	121329312	121381059	QRFPR	ENSG00000186867	-
chr4	127547650	127547681	32	1	actccagggttcaagtgattctcctgcctcag	127532828	127623803	AC097462.3	ENSG00000287021	-
chr4	133161831	133161855	25	1	ttaaagtttgagaataggttgagat	133149294	133208606	PCDH10	ENSG00000138650	+
chr4	136289491	136289518	28	1	agaagaatggcgtgaacccgggaggcgg	136118675	136395471	AC018680.1	ENSG00000251567	-
chr4	139379969	139380004	36	1	tgcaaggcggaggttgcagtgagccgagatcacgcc	139301505	139420033	NAA15	ENSG00000164134	+
chr4	141140668	141140688	21	3	AGACATTCAGAGCACTGTGCA	140859807	141212877	RNF150	ENSG00000170153	-
chr4	145156611	145156634	24	1	aggcggaggttgcagtgagctgtg	145110838	145180161	OTUD4	ENSG00000164164	-
chr4	147499796	147499817	22	1	TCtttttttttttttttttttt	147480917	147544954	EDNRA	ENSG00000151617	+
chr4	149486646	149486678	33	1	tgaggcaggagaatcacttgaacccaggaggtg	149351903	149896233	IQCM	ENSG00000234828	-
chr4	150419895	150419914	20	1	cccaaagtgctgggattaca	150264435	151015727	LRBA	ENSG00000198589	-
chr4	153578549	153578570	22	1	ctcgttctgtcgcccaggctgg	153466346	153636711	TMEM131L	ENSG00000121210	+
chr4	158505496	158505526	31	1	ggcaggagaatggcgtgaacccgggaggcgg	158490766	158509908	AC121161.2	ENSG00000249901	-
chr4	158505496	158505526	31	1	ggcaggagaatggcgtgaacccgggaggcgg	158315311	158653372	RXFP1	ENSG00000171509	+
chr4	174684931	174684952	22	1	cctgggaggcggaggttgtagt	174636920	174829247	GLRA3	ENSG00000145451	-
chr4	183660804	183660833	30	1	cccgggttcaagccattctcctgcctcagc	183659267	183713594	TRAPPC11	ENSG00000168538	+
chr4	183680685	183680705	21	1	ttttttttttttttttggaga	183659267	183713594	TRAPPC11	ENSG00000168538	+
chr4	184799200	184799220	21	1	cctccgcctcccaggttcaag	184755595	184826818	ACSL1	ENSG00000151726	-
chr4	186136973	186136997	25	1	tctttctctctctctctctctctct	186104419	186172667	FAM149A	ENSG00000109794	+
chr4	188000897	188000923	27	1	gaggcaggagaatcacttgaaccccag	187995771	188005046	ZFP42	ENSG00000179059	+
chr5	214971	214992	22	1	caagccgagatcgcgccactgc	213898	217279	AC021087.3	ENSG00000260774	-
chr5	214971	214992	22	1	caagccgagatcgcgccactgc	196871	218215	CCDC127	ENSG00000164366	-
chr5	9445537	9445562	26	1	cgggtgcctgtagtcccagctactcg	9035033	9546075	SEMA5A	ENSG00000112902	-
chr5	11385093	11385112	20	1	GCGGCGGCGGCGGCGGGCGG	10971836	11904446	CTNND2	ENSG00000169862	-
chr5	13895220	13895240	21	1	cccgccactgcactccagcct	13690331	13944543	DNAH5	ENSG00000039139	-
chr5	13895220	13895240	21	1	cccgccactgcactccagcct	13860303	13901036	AC016576.1	ENSG00000251423	+
chr5	16814229	16814253	25	1	cctcccgggttcacgccattttcct	16661907	16936288	MYO10	ENSG00000145555	-
chr5	19814848	19814880	33	1	acacacacacacacacacacacacacacatgga	19471296	20575873	CDH18	ENSG00000145526	-
chr5	21577395	21577428	34	1	ccccacctccagagttcaagcgattctcctgcct	21341833	21589372	GUSBP1	ENSG00000183666	+
chr5	31991942	31991967	26	1	agaatcacttgaacccaggaggcaga	31639131	32110932	PDZD2	ENSG00000133401	+
chr5	32440548	32440575	28	1	gaggcaggagaatcacttgaacccgaga	32354350	32444740	ZFR	ENSG00000056097	-
chr5	32444245	32444264	20	1	ccgccgccgccgccgccccg	32354350	32444740	ZFR	ENSG00000056097	-
chr5	32940020	32940043	24	1	gtctcgaactcctgacctcaggtg	32888236	33298066	AC010343.3	ENSG00000250697	-
chr5	34668960	34668982	23	1	gattctcctgcttcagcctcctg	34656328	34832612	RAI14	ENSG00000039560	+
chr5	41940359	41940383	25	1	tcaagtgattctcatgcctcagcct	41925254	41941743	FBXO4	ENSG00000151876	+
chr5	43072446	43072476	31	1	gattctcctgcctcagcctcccgagtagctt	43065176	43192021	ZNF131	ENSG00000172262	+
chr5	43178742	43178766	25	1	ccagttcaggagttcgagaccagcc	43065176	43192021	ZNF131	ENSG00000172262	+
chr5	45646365	45646386	22	1	ttcttttttttttttttttttt	45254948	45696498	HCN1	ENSG00000164588	-
chr5	56109924	56109954	31	1	aggagaatcgcttgaacccgggaagcggagg	55978248	56111329	AC008892.1	ENSG00000249236	+
chr5	56109924	56109954	31	1	aggagaatcgcttgaacccgggaagcggagg	56099680	56233330	ANKRD55	ENSG00000164512	-
chr5	65289284	65289311	28	1	caacactttgggaggccgaggcgggctg	65148738	65481920	ADAMTS6	ENSG00000049192	-
chr5	65645092	65645137	46	1	ggaggctgaggcaggagaatcgcctgaacctggtaggcagaggttg	65625004	65666233	TRAPPC13	ENSG00000113597	+
chr5	68877020	68877040	21	1	cccgccactgcactccagcct	68792609	69007185	AC093523.1	ENSG00000249335	-
chr5	69176880	69176905	26	1	gaggcaggagaatcacttgaacctgg	69167135	69178245	CCNB1	ENSG00000134057	+
chr5	69910073	69910096	24	1	ccccgtctctactaacaatacaaa	69875271	69920867	AC131392.1	ENSG00000198237	+
chr5	73223849	73223874	26	1	agactggtctcaaactcctggcctcg	73213930	73295258	AC116345.1	ENSG00000249743	+
chr5	78014042	78014064	23	1	agtcccagccactcgggaggctg	78000525	78294755	AP3B1	ENSG00000132842	-
chr5	79081751	79081776	26	1	tctggaggctgaggcaggagaatggc	79069767	79090069	BHMT2	ENSG00000132840	+
chr5	79081751	79081776	26	1	tctggaggctgaggcaggagaatggc	78997606	79236038	DMGDH	ENSG00000132837	-
chr5	83075646	83075670	25	1	gaggcaggagaattgcttgaaccca	83052846	83077863	TMEM167A	ENSG00000174695	-
chr5	84465831	84465856	26	1	tgtggtccaggctggagtgcagtggc	84382424	84490765	AC113383.1	ENSG00000250320	+
chr5	87699932	87699961	30	1	cccgggttcaagccattctcctgcctcagc	87662040	87705337	LINC02488	ENSG00000249362	+
chr5	87699932	87699961	30	1	cccgggttcaagccattctcctgcctcagc	87665345	87733269	LINC02144	ENSG00000248708	-
chr5	90201866	90201894	29	1	CAAtctctctctctctctctgtctctctc	90153052	90290078	LINC01339	ENSG00000248555	-
chr5	90496010	90496034	25	1	cgcccaggctggagtgcagtggcac	90471748	90514557	POLR3G	ENSG00000113356	+
chr5	90646817	90646850	34	1	aggctggagtgcagcggcgtgatctcggctcact	90529344	91164437	ADGRV1	ENSG00000164199	+
chr5	92232773	92232798	26	1	gggttcaagtgattctcctgcctcag	92082597	92479426	AC114316.1	ENSG00000250049	+
chr5	93846294	93846314	21	1	aggagtttgagaccagcgtgg	93617725	94111699	FAM172A	ENSG00000113391	-
chr5	93985737	93985769	33	1	caggctggagtgcagtggcgtgatctcggctgg	93617725	94111699	FAM172A	ENSG00000113391	-
chr5	102607165	102607187	23	1	ttgcagtgagctgagatcgcgcc	102581368	102617589	LINC00492	ENSG00000250958	+
chr5	102607165	102607187	23	1	ttgcagtgagctgagatcgcgcc	102604220	102671765	LINC00491	ENSG00000250682	-
chr5	108381003	108381023	21	2	CCCccgccaccgccgccgccg	107859035	108382098	FBXL17	ENSG00000145743	-
chr5	112208147	112208176	30	1	gaggcaggagaatcgcttgaacccaggatg	112142441	112419313	EPB41L4A	ENSG00000129595	-
chr5	112208147	112208176	30	1	gaggcaggagaatcgcttgaacccaggatg	112192020	112210139	AC010261.2	ENSG00000251187	+
chr5	113373082	113373106	25	1	ggcaggagaatggcgtgaacccgag	113323028	113437174	AC079465.1	ENSG00000232633	+
chr5	113373082	113373106	25	1	ggcaggagaatggcgtgaacccgag	113022099	113488823	MCC	ENSG00000171444	-
chr5	114421854	114421877	24	1	cccgcctcggcctcccaaagtgtt	114055545	114496500	KCNN2	ENSG00000080709	+
chr5	114449888	114449912	25	1	acacacacacacacacacacacGCG	114055545	114496500	KCNN2	ENSG00000080709	+
chr5	118319436	118319459	24	1	ctccgtctcaaaaaaaaaaaaaaa	118000253	118562199	LINC02208	ENSG00000250891	-
chr5	118493158	118493181	24	1	ctccgtctcaaaaaaaaaaaaaaa	118000253	118562199	LINC02208	ENSG00000250891	-
chr5	119065231	119065260	30	1	ccagcgggttcaagcgattctcctgcctca	119006347	119070902	AC008629.1	ENSG00000249494	-
chr5	119065231	119065260	30	1	ccagcgggttcaagcgattctcctgcctca	119037772	119249138	DMXL1	ENSG00000172869	+
chr5	119278349	119278374	26	1	gggggagagagagagagagagagaga	119268692	119399688	TNFAIP8	ENSG00000145779	+
chr5	123600523	123600554	32	1	gctgaggcaggagaatcgcttgaacccgggag	123512099	123617045	CSNK1G3	ENSG00000151292	+
chr5	125251850	125251874	25	1	Atctctctctctctctctctctctc	124808981	125602227	LINC02240	ENSG00000260192	+
chr5	126576155	126576182	28	1	cgggaggctgaggcaggagaatggcgtg	126531200	126595362	ALDH7A1	ENSG00000164904	-
chr5	126795713	126795742	30	1	cccccgggttcaagcgattctcctgcctca	126776623	126837020	LMNB1	ENSG00000113368	+
chr5	134455474	134455508	35	1	gctgaggcaggagaatcacttgaaccctggagggg	134429051	134460615	AC109454.3	ENSG00000250564	-
chr5	134455474	134455508	35	1	gctgaggcaggagaatcacttgaaccctggagggg	134436711	134492519	AC005355.1	ENSG00000250994	+
chr5	138135424	138135453	30	1	tcccgggttcacgccattctcctgccccag	138115175	138139443	NME5	ENSG00000112981	-
chr5	138204850	138204873	24	1	gcccgcctctgcctcccaaagtgc	138187650	138213343	CDC23	ENSG00000094880	-
chr5	138713890	138713918	29	1	cccgggttcacgccattctcctgccccag	138610967	138935034	CTNNA1	ENSG00000044115	+
chr5	138879111	138879139	29	1	gaggcaggagaatcgcttgaaccaggtgg	138610967	138935034	CTNNA1	ENSG00000044115	+
chr5	139156016	139156042	27	1	agagacggggtttctccatgttggcca	138946724	139293557	SIL1	ENSG00000120725	-
chr5	139561537	139561559	23	1	gcggcggcggcggtggcggctag	139526431	139628434	UBE2D2	ENSG00000131508	+
chr5	141203962	141203984	23	1	agcactttggaaggctgaggcgg	141136683	141245380	AC244517.11	ENSG00000280029	-
chr5	146159005	146159027	23	1	agaatggcgtgaacccaggaggc	146113034	146182650	LARS	ENSG00000133706	-
chr5	147730541	147730572	32	1	cacctcccgggttcaagtgattctcctgcctc	147585438	147782775	JAKMIP2	ENSG00000176049	-
chr5	148929816	148929851	36	1	actgaggcaggagaatggcgtgaacccgggaggggg	148923639	149063163	SH3TC2	ENSG00000169247	-
chr5	150408066	150408085	20	2	CTGGCAGGATCAACCAGGTA	150400041	150412929	CD74	ENSG00000019582	-
chr5	154847578	154847604	27	1	cccgggttcaagcgattctcctgcctc	154818492	154859252	FAXDC2	ENSG00000170271	-
chr5	157408394	157408413	20	1	gagccgagatcccgccactg	157341596	157460100	AC008676.3	ENSG00000285868	-
chr5	157408394	157408413	20	1	gagccgagatcccgccactg	157395534	157575775	ADAM19	ENSG00000135074	-
chr5	161552658	161552685	28	2	tgaggcaggagaatggcttgaacccggg	161547063	161702593	GABRA6	ENSG00000145863	+
chr5	161633728	161633762	35	1	actgaggcaggagaatggcgtgaacccgggaggtg	161547063	161702593	GABRA6	ENSG00000145863	+
chr5	167419352	167419372	21	1	cttgggaggctgaggcaggag	167284799	168264157	TENM2	ENSG00000145934	+
chr5	170598902	170598931	30	1	cgcgtgtgtgtgtgtgtgtgtgtgtgtgtg	170353487	170736632	KCNIP1	ENSG00000182132	+
chr5	173232903	173232922	20	1	ggcggcggcggcggcggggg	173232109	173235311	NKX2-5	ENSG00000183072	-
chr5	175702654	175702674	21	1	ccattctcctgcctcaacctc	175658030	175710756	HRH2	ENSG00000113749	+
chr5	176820190	176820209	20	1	aatcgagaccatcctggcta	176810519	176880898	UNC5A	ENSG00000113763	+
chr5	177146431	177146454	24	1	cccgaccttgtgatccgcccgcct	177133025	177300215	NSD1	ENSG00000165671	+
chr5	177709764	177709788	25	1	gggttcaagcgattctcctgcctca	177682294	177713969	AC138819.1	ENSG00000249849	+
chr5	177709764	177709788	25	1	gggttcaagcgattctcctgcctca	177707981	177783398	FAM153A	ENSG00000170074	-
chr5	180044829	180044848	20	1	ctcaaaaaaaaaaaataaaa	179911651	180072113	RNF130	ENSG00000113269	-
chr5	180512685	180512716	32	1	ctcccaggttcaagcaattctcctgcctcagc	180494379	180578405	CNOT6	ENSG00000113300	+
chr6	1390038	1390057	20	1	ccgcccgccgccgccgccgc	1389576	1395603	FOXF2	ENSG00000137273	+
chr6	1611789	1611809	21	2	cggcggcggcggcggcggggg	1609915	1613897	FOXC1	ENSG00000054598	+
chr6	7192440	7192465	26	1	gcctcagcctcccaaagtgctgggat	7107597	7251980	RREB1	ENSG00000124782	+
chr6	9897592	9897611	20	1	tggctcatgcctgtaatccc	9596110	10211608	OFCC1	ENSG00000181355	-
chr6	11064560	11064580	21	1	aggcgggagaattgcttgaac	11043482	11079154	ELOVL2-AS1	ENSG00000230314	+
chr6	11378149	11378179	31	1	aggagaatcacttgaacccaggaagtggagg	11183298	11382348	NEDD9	ENSG00000111859	-
chr6	12009116	12009140	25	1	gcggtggcggcggcggcggcggcgg	12008762	12164999	HIVEP1	ENSG00000095951	+
chr6	13670077	13670105	29	1	caagtcaggagttcaagaccagcctagcc	13621498	13711835	RANBP9	ENSG00000010017	-
chr6	13797609	13797638	30	1	gaggcaggagaatgacgtgaacccgggagg	13786557	13814568	MCUR1	ENSG00000050393	-
chr6	14971368	14971402	35	1	ccaccattctcctgcctcagcctcccgagtagctg	14661829	15090170	AL138720.1	ENSG00000234261	-
chr6	15049781	15049805	25	1	gggttcaagcgattctcccgcctca	14661829	15090170	AL138720.1	ENSG00000234261	-
chr6	15563950	15563975	26	1	tgtaatcccagctactcgggaggctg	15522801	15663058	DTNBP1	ENSG00000047579	-
chr6	17094061	17094088	28	2	ctctctctctctctctctctctcCCCCG	17092714	17108156	AL138740.1	ENSG00000287359	-
chr6	19814951	19814984	34	1	tgaggcaggagaatcgcttgaaaacccaggaggc	19323428	19839080	AL022068.1	ENSG00000228412	-
chr6	21814285	21814311	27	1	Cgcgagccgagatcgcgccactgcact	21664185	22654455	CASC15	ENSG00000272168	+
chr6	22570115	22570139	25	2	gagggcggcggcggcggcggcggcg	22569493	22571666	HDGFL1	ENSG00000112273	+
chr6	22570115	22570139	25	2	gagggcggcggcggcggcggcggcg	21664185	22654455	CASC15	ENSG00000272168	+
chr6	24594532	24594557	26	1	caggagaatcgcttgaacccaggagg	24544104	24646191	KIAA0319	ENSG00000137261	-
chr6	29615997	29616020	24	1	ttcgagaccagcctgagcaacatg	29555629	29633976	GABBR1	ENSG00000204681	-
chr6	32101831	32101856	26	1	ctcctgcctcagcctccagagtagct	32041153	32115334	TNXB	ENSG00000168477	-
chr6	32101831	32101856	26	1	ctcctgcctcagcctccagagtagct	32098176	32117610	AL662884.2	ENSG00000284829	-
chr6	35021909	35021935	27	1	ccaggaggcggaggttgcagtgagcgg	34889255	35091406	ANKS1A	ENSG00000064999	+
chr6	35399292	35399317	26	1	ctggaggctgagacaggagaatcact	35342558	35428191	PPARD	ENSG00000112033	+
chr6	35444704	35444729	26	1	tttttttttttttttttgagactgag	35443044	35449847	AL022721.1	ENSG00000227154	+
chr6	38053631	38053654	24	1	caaggttgcagtgagccgagattg	37819727	38154624	ZFAND3	ENSG00000156639	+
chr6	38217219	38217247	29	1	tgaggcaggagaatcgcttgaacccggga	38168451	38640148	BTBD9	ENSG00000183826	-
chr6	42053560	42053584	25	1	cgtctcaaaaaaaaaaaaagaaaaa	42050513	42087461	TAF8	ENSG00000137413	+
chr6	43602753	43602785	33	1	cacctcctgggttcaagcgattctcctgcctca	43576150	43615660	POLH	ENSG00000170734	+
chr6	44002763	44002788	26	7	GCGCgcggcggcggcggcggcggcgg	44000580	44007612	C6orf223	ENSG00000181577	+
chr6	44002763	44002788	26	7	GCGCgcggcggcggcggcggcggcgg	43995723	44074652	AL109615.3	ENSG00000237686	-
chr6	50714142	50714163	22	1	gcggcggcggcggtggcggcgg	50713828	50772988	TFAP2D	ENSG00000008197	+
chr6	53575838	53575861	24	1	cgcctcccaggttcaagtgattct	53497341	53616970	GCLC	ENSG00000001084	-
chr6	53575838	53575861	24	1	cgcctcccaggttcaagtgattct	53561289	53617171	AL033397.1	ENSG00000231683	-
chr6	55187886	55187922	37	1	ccagcctcagcctcccgagtagctgggactacaggcg	55106460	55282620	HCRTR2	ENSG00000137252	+
chr6	57357031	57357053	23	1	tcaagtgattctcctgcctcagc	57314805	57646850	PRIM2	ENSG00000146143	+
chr6	63666848	63666873	26	1	ttcaagccattctcctgcctcagcct	63635820	63779336	PHF3	ENSG00000118482	+
chr6	65506467	65506489	23	1	ttttttttttttttttttttttt	63719980	65707225	EYS	ENSG00000188107	-
chr6	70674904	70674930	27	1	ggcggaggttgcagtgagccgagatgg	70667776	70862015	SMAP1	ENSG00000112305	+
chr6	73263038	73263059	22	1	AGggcggcggcggcggcggcgg	73209746	73263196	AL365232.1	ENSG00000243501	-
chr6	73263038	73263059	22	1	AGggcggcggcggcggcggcgg	73241314	73310365	KHDC1	ENSG00000135314	-
chr6	75705451	75705474	24	1	aggagaatcacttgaacctggggg	75601509	75718281	SENP6	ENSG00000112701	+
chr6	89792920	89792952	33	1	gaggcagaagaatcacttgaacctgggaggggg	89642498	89819794	MDN1	ENSG00000112159	-
chr6	93519050	93519081	32	1	cctcctgggttcaagcgattctcctgcctcag	93416951	93677954	AL591519.1	ENSG00000287683	+
chr6	96222692	96222720	29	1	gctccgcctcccgggttcacgccattctc	96199840	96521717	UFL1-AS1	ENSG00000233797	-
chr6	99340192	99340224	33	1	ccacttcaagcgattctcctgcctcagcctccc	99271168	99350062	FAXC	ENSG00000146267	-
chr6	100745228	100745255	28	1	gaggcaagagaatcgcttgaacctggga	100508194	100881372	ASCC3	ENSG00000112249	-
chr6	106499195	106499217	23	1	caggctggagtgcagtggcgtga	106360808	106571978	CRYBG1	ENSG00000112297	+
chr6	106659258	106659280	23	1	agttcgagaccagcctggccaac	106629578	106668417	QRSL1	ENSG00000130348	+
chr6	109141274	109141295	22	1	ggcgcaatctcggctcactgca	109095110	109163932	CEP57L1	ENSG00000183137	+
chr6	110210331	110210357	27	1	ccagagctcaggagttcgagaccagcc	110180141	110254275	CDC40	ENSG00000168438	+
chr6	111206170	111206192	23	1	gggttcaagctattctcctgcct	111087503	111231194	SLC16A10	ENSG00000112394	+
chr6	113054145	113054171	27	1	aaaaaaaaaaaaAAAAAAAAAAAAAAA	112988311	113140870	AL360015.1	ENSG00000287728	+
chr6	114151512	114151533	22	1	gcagctaccatctgtgggattg	113969701	114471705	HDAC2-AS2	ENSG00000228624	+
chr6	114151512	114151533	22	1	gcagctaccatctgtgggattg	114055586	114343045	HS3ST5	ENSG00000249853	-
chr6	116308767	116308794	28	1	tcccgggttcatgccattctcctgcctc	116254173	116444860	DSE	ENSG00000111817	+
chr6	127537605	127537630	26	1	ctgggttcaagcgattctcctgcctc	127519455	127591820	C6orf58	ENSG00000184530	+
chr6	129048548	129048568	21	1	tctttctctctctctctctct	128883141	129516569	LAMA2	ENSG00000196569	+
chr6	129292248	129292276	29	1	aggcgggagaatcgcttgaacctgggtgg	128883141	129516569	LAMA2	ENSG00000196569	+
chr6	133272938	133272975	38	23	ctagtgggccacttttggtaagcagaactggcactgtg	133240598	133532128	EYA4	ENSG00000112319	+
chr6	133553122	133553147	26	1	ccagccactgcactccagcctgggtg	133502252	133892802	TARID	ENSG00000227954	-
chr6	134631625	134631646	22	1	CCAtctctctctctctctctct	134520163	134689399	AL078590.2	ENSG00000232310	-
chr6	135717583	135717603	21	1	cggctcactgcaagctccgcc	135497422	135813990	LINC00271	ENSG00000231028	+
chr6	138234475	138234499	25	1	Cgtgtgtgtgtgtgtgtgtgtgtgt	138161939	138344663	ARFGEF3	ENSG00000112379	+
chr6	139579338	139579361	24	1	cagctactcgggaggctgaggcag	139271362	139667284	AL592429.2	ENSG00000226571	+
chr6	144370884	144370914	31	2	ggcctgtattcgtactgaaaatcaagatcaa	144285701	144853034	UTRN	ENSG00000152818	+
chr6	144371052	144371104	53	190	TCCCTGCAAgggggcctcccacttattctacacctctcatgtctcttcactgt	144285701	144853034	UTRN	ENSG00000152818	+
chr6	144371111	144371136	26	1	atagagtcaagttcaacagggtcttc	144285701	144853034	UTRN	ENSG00000152818	+
chr6	146799892	146799926	35	1	ttctgccgcccgggttcaagcgattctcctgcctc	146598967	146815462	ADGB	ENSG00000118492	+
chr6	148302266	148302286	21	1	cccgccactgcactccagcct	148272304	148552048	SASH1	ENSG00000111961	+
chr6	148431286	148431314	29	1	cctcccgggttcaagccattctcctgcct	148272304	148552048	SASH1	ENSG00000111961	+
chr6	148772514	148772539	26	1	ctgggttcaagcgattctcatgcctc	148747030	149076990	UST	ENSG00000111962	+
chr6	151164163	151164186	24	1	atgttggtcaggctggtctcgatc	151088103	151228447	AL138733.1	ENSG00000223598	-
chr6	152235463	152235487	25	1	gcgattctcctgcctcagcctcctg	152121684	152637801	SYNE1	ENSG00000131018	-
chr6	152402774	152402799	26	1	acagagagagagagagagagaaagga	152402398	152404966	AL049548.1	ENSG00000226193	+
chr6	152402774	152402799	26	1	acagagagagagagagagagaaagga	152121684	152637801	SYNE1	ENSG00000131018	-
chr6	153340895	153340926	32	1	CCActctttctctctctctctctctctctctc	153231320	153347488	AL590867.1	ENSG00000213121	+
chr6	153340895	153340926	32	1	CCActctttctctctctctctctctctctctc	153304595	153427154	AL358134.1	ENSG00000237312	-
chr6	154220567	154220594	28	1	aggatgcagaggttgcagtgagccgaga	154154496	154356792	IPCEF1	ENSG00000074706	-
chr6	154220567	154220594	28	1	aggatgcagaggttgcagtgagccgaga	154010496	154246867	OPRM1	ENSG00000112038	+
chr6	157039396	157039415	20	1	tctcggctcactgcaagctc	156776020	157210779	ARID1B	ENSG00000049618	+
chr6	158380817	158380838	22	1	ccaggaggcagaggttgcagtg	158232236	158511828	TULP4	ENSG00000130338	+
chr6	158380817	158380838	22	1	ccaggaggcagaggttgcagtg	158282841	158428379	AL360169.2	ENSG00000274023	+
chr6	161171683	161171708	26	1	atcgagaccatcctggctaacacagt	161129967	161274061	AGPAT4	ENSG00000026652	-
chr6	166568484	166568518	35	1	gcaggcacctgtagtcccagctactcaggaggctt	166409364	166906451	RPS6KA2	ENSG00000071242	-
chr7	5381867	5381893	27	1	gaggcaggagaatcacttgaacccggg	5306790	5425414	TNRC18	ENSG00000182095	-
chr7	5384064	5384083	20	1	aagccattctcctgcctcag	5306790	5425414	TNRC18	ENSG00000182095	-
chr7	6340805	6340837	33	1	aggagaatggcgtgaacccgggaggcggagctg	6329411	6348981	FAM220A	ENSG00000178397	-
chr7	6340805	6340837	33	1	aggagaatggcgtgaacccgggaggcggagctg	6329412	6348959	AC009412.1	ENSG00000286075	-
chr7	7269756	7269779	24	1	atgttggtcaggctggtctcgaac	7255154	7278071	AC005532.1	ENSG00000230825	+
chr7	7482426	7482445	20	1	gaggcaggagaatcgcttga	7356203	7535853	COL28A1	ENSG00000215018	-
chr7	12589319	12589346	28	1	ccacacgccattctcctgcctcagcctc	12570577	12660182	SCIN	ENSG00000006747	+
chr7	13419741	13419768	28	1	AAACctccgcctcccgggttcacgccat	12726152	13751920	AC011287.1	ENSG00000229618	+
chr7	17033865	17033890	26	1	gatggggtttctccatgttggtcagg	16916359	17346152	AHR	ENSG00000106546	+
chr7	17033865	17033890	26	1	gatggggtttctccatgttggtcagg	16970320	17299368	AC073332.1	ENSG00000237773	-
chr7	17337518	17337538	21	1	aggctggagtgcagtggcggg	16916359	17346152	AHR	ENSG00000106546	+
chr7	17337518	17337538	21	1	aggctggagtgcagtggcggg	17299295	17467234	AC019117.3	ENSG00000283321	+
chr7	19434157	19434184	28	1	gaggcaggagaatcgcttgaacctggga	19353531	19578606	AC007091.1	ENSG00000223838	+
chr7	20784426	20784446	21	1	ccgccgccgccgccgccgccA	20782283	20786886	SP8	ENSG00000164651	-
chr7	23642718	23642738	21	1	atgccactgcactccagcctg	23597382	23644708	CCDC126	ENSG00000169193	+
chr7	26291990	26292010	21	1	ccgccgctgccgccgcgcgcc	26291895	26374329	SNX10	ENSG00000086300	+
chr7	27621701	27621729	29	1	agaatcgcttgaacctgggatgtggaggt	27617474	27627496	AC007130.1	ENSG00000286478	+
chr7	27621701	27621729	29	1	agaatcgcttgaacctgggatgtggaggt	27525442	27662883	HIBADH	ENSG00000106049	-
chr7	28118340	28118362	23	1	ccccgcctctactaaaaatacaa	27830573	28180795	JAZF1	ENSG00000153814	-
chr7	34444324	34444348	25	1	aaaaaaaaaaaaaaaaaGAATTGTA	34346512	34871582	NPSR1-AS1	ENSG00000197085	-
chr7	34669445	34669465	21	1	cccagccactcaggaggctga	34658239	34878332	NPSR1	ENSG00000187258	+
chr7	34669445	34669465	21	1	cccagccactcaggaggctga	34346512	34871582	NPSR1-AS1	ENSG00000197085	-
chr7	39833211	39833233	23	1	GAGGGCGGCGGCGGCGGCGGCGG	39816549	39868140	AC004987.3	ENSG00000237251	+
chr7	41986848	41986869	22	1	CCCCACCCCCACCCCACGCCTC	41960949	42237870	GLI3	ENSG00000106571	-
chr7	42115254	42115289	36	1	tcagcctcctgagtagctgggactacaggcgccctg	41960949	42237870	GLI3	ENSG00000106571	-
chr7	44578805	44578828	24	1	gccagtgagctgagatcacgccat	44577894	44582287	TMED4	ENSG00000158604	-
chr7	44670917	44670936	20	1	aggagaatggcatgaacccg	44606572	44709066	OGDH	ENSG00000105953	+
chr7	48632771	48632813	43	15	catttggtgtatgtgcttggctgaggagccaatggggtgGATA	48171458	48647497	ABCA13	ENSG00000179869	+
chr7	51086259	51086282	24	1	aggcaggagaatcgcttgaaccca	51016212	51316818	COBL	ENSG00000106078	-
chr7	55887842	55887863	22	1	cggcggcggcggcgggcggcgg	55887277	55955239	AC092647.5	ENSG00000249773	+
chr7	55887842	55887863	22	1	cggcggcggcggcgggcggcgg	55887456	55942530	ZNF713	ENSG00000178665	+
chr7	66836379	66836403	25	1	tgaggcaggagaatcactggaacct	66809993	66844882	GTF2IRD1P1	ENSG00000230583	-
chr7	67039412	67039433	22	1	cccgccactgcactccagcctg	66995173	67239519	TYW1	ENSG00000198874	+
chr7	67314251	67314271	21	1	cctccgcctcccaggttcaag	67302621	67362950	STAG3L4	ENSG00000106610	+
chr7	69598390	69598411	22	1	GCGGCGGCGGCGGCGGCGGTGG	69598296	70793495	AUTS2	ENSG00000158321	+
chr7	73272437	73272466	30	1	cctcccgggttcacgccattctcctgcctc	73242751	73280119	GTF2IRD2P1	ENSG00000214544	-
chr7	73770142	73770164	23	1	CCgacggacggacggacggacgg	73768997	73770270	CLDN3	ENSG00000165215	-
chr7	74542337	74542370	34	2	ttgcagccgagatcacgccactgcactccagcct	74453790	74602604	GTF2IRD1	ENSG00000006704	+
chr7	74851335	74851356	22	3	GGCGGCGTCGGCGGCGGGGGCG	74843754	74890610	STAG3L2	ENSG00000277072	-
chr7	74851335	74851356	22	3	GGCGGCGTCGGCGGCGGGGGCG	74796144	74851551	GTF2IRD2	ENSG00000196275	-
chr7	75092778	75092797	20	1	cccccgccgccgacgccgcc	75092396	75149817	GTF2IRD2B	ENSG00000174428	+
chr7	75926694	75926724	31	1	tgaggcaggagaatcgcttgaacccgggggg	75899200	75986855	POR	ENSG00000127948	+
chr7	76265912	76265935	24	1	aggctggagtgcagtggcgggatc	76201896	76287288	SRRM3	ENSG00000177679	+
chr7	76402754	76402786	33	1	ccccctcctgggttcaagtgattctcctgcctc	76389334	76409697	SSC4D	ENSG00000146700	-
chr7	76402754	76402786	33	1	ccccctcctgggttcaagtgattctcctgcctc	76397518	76442071	ZP3	ENSG00000188372	+
chr7	77767941	77767968	28	1	ccgaggttcaagcgattctcctgcctca	77696459	77783022	RSBN1L	ENSG00000187257	+
chr7	79101625	79101648	24	1	gaggcaggagaatggcgggaaccc	78017055	79453667	MAGI2	ENSG00000187391	-
chr7	96040032	96040051	20	1	gagaccagcctggccaacat	95772506	96110322	DYNC1I1	ENSG00000158560	+
chr7	96140002	96140026	25	1	aggctggagtgcagtggcgggatct	96120220	96322147	SLC25A13	ENSG00000004864	-
chr7	96214511	96214532	22	1	caggtcaggagttcgagaccag	96120220	96322147	SLC25A13	ENSG00000004864	-
chr7	99401773	99401801	29	1	actgcactccgcctcccgggttcacgcca	99392048	99408597	PDAP1	ENSG00000106244	-
chr7	100833882	100833908	27	1	cagatcacgccactgcactccagcctc	100826820	100867010	SLC12A9	ENSG00000146828	+
chr7	100863314	100863349	36	1	cctcggcctcccaaagtgctgggattacaggcatgt	100826820	100867010	SLC12A9	ENSG00000146828	+
chr7	102843727	102843752	26	1	gatcgcgccactgcactccagcctgg	102813230	103074843	FBXL13	ENSG00000161040	-
chr7	103336060	103336084	25	1	aagaggctgaggcaggagaatcgct	103312289	103344830	DNAJC2	ENSG00000105821	-
chr7	103761727	103761746	20	1	attacaggcgtgagccacca	103471784	103989658	RELN	ENSG00000189056	-
chr7	103989361	103989388	28	18	ccgccgccgccgccgccgccgcgcgccC	103471784	103989658	RELN	ENSG00000189056	-
chr7	105325851	105325871	21	1	tttggtgtatgtgcttggctg	105110704	105399308	SRPK2	ENSG00000135250	-
chr7	105447258	105447287	30	1	cccaggttcccgccattctcctgcctcagc	105439661	105522271	PUS7	ENSG00000091127	-
chr7	105506595	105506618	24	1	gtatttttagtagagacggggttg	105439661	105522271	PUS7	ENSG00000091127	-
chr7	106284567	106284589	23	2	ccgcgccgccgccgccgcgcgcc	106248298	106286326	NAMPT	ENSG00000105835	-
chr7	107540410	107540431	22	1	aataaaaaaaaaaaaaaaatta	107201555	107564514	COG5	ENSG00000164597	-
chr7	111110082	111110110	29	1	ctgagatcacgccactgcactccagccta	111091006	111125454	LRRN3	ENSG00000173114	+
chr7	111110082	111110110	29	1	ctgagatcacgccactgcactccagccta	110663051	111562517	IMMP2L	ENSG00000184903	-
chr7	111310136	111310167	32	1	gaggcaggagaatcgcttgaacccgggaggtg	110663051	111562517	IMMP2L	ENSG00000184903	-
chr7	113977846	113977875	30	1	agagagagagagagagagagagagagaTgg	113876777	114075920	PPP1R3A	ENSG00000154415	-
chr7	126421841	126421865	25	1	ggctggagtgcagtggcttgatctc	126378970	126424185	AC000372.1	ENSG00000241921	+
chr7	127854212	127854235	24	1	cctcccaggttcaagcgattctct	127652194	128092609	SND1	ENSG00000197157	+
chr7	128534724	128534756	33	1	cggcctcccaaagtgctgggatcacaggcagga	128533652	128615970	AC090114.3	ENSG00000280828	+
chr7	130180458	130180489	32	1	tccagggttcaagcgattctcctgcctcagcc	130164713	130207770	TMEM209	ENSG00000146842	-
chr7	130180458	130180489	32	1	tccagggttcaagcgattctcctgcctcagcc	130173718	130205361	AC087071.2	ENSG00000240571	+
chr7	134959266	134959297	32	1	tgcattccaggttcaagcgattctcctgcctc	134744252	134970729	CALD1	ENSG00000122786	+
chr7	134959266	134959297	32	1	tgcattccaggttcaagcgattctcctgcctc	134816543	134998153	AC083870.1	ENSG00000286458	-
chr7	135693006	135693031	26	1	caggagaatcgcttgaacccaggagg	135662496	135693418	STMP1	ENSG00000243317	+
chr7	135693006	135693031	26	1	caggagaatcgcttgaacccaggagg	135681237	135729258	SLC13A4	ENSG00000164707	-
chr7	138099952	138099977	26	1	cctgtagtcccagctacttggaattc	138002324	138118305	AKR1D1	ENSG00000122787	+
chr7	138124438	138124464	27	1	gaggcaggagaatcgcttgaacccagg	138122202	138124595	RCC2P3	ENSG00000233951	+
chr7	138693485	138693504	20	1	agagagagagaaagaaggga	138594285	138701352	SVOPL	ENSG00000157703	-
chr7	140914941	140914972	32	1	gaggcaggagaatcacttgaacccgggggggg	140719327	140924928	BRAF	ENSG00000157764	-
chr7	148490426	148490450	25	1	tccagggttcaagcgattctcctgc	148473599	148503458	AC006974.1	ENSG00000283504	-
chr7	148772316	148772345	30	1	gaggcaggagaatcacttgaacctggaagt	148697914	148801110	CUL1	ENSG00000055130	+
chr7	149197552	149197584	33	1	aacctccgcttcccaggttcaagcgattctcct	149195546	149226238	ZNF282	ENSG00000170265	+
chr7	149202233	149202256	24	1	ctcccaggttcaagcgattctcct	149195546	149226238	ZNF282	ENSG00000170265	+
chr7	150047668	150047690	23	1	cgccgccgccgccgccgccgcgc	150047609	150047854	AC092666.2	ENSG00000276538	-
chr7	150047668	150047690	23	1	cgccgccgccgccgccgccgcgc	150033653	150076655	AC092666.1	ENSG00000241449	+
chr7	155593312	155593344	33	2	aggagaatcacttgaacctgggaggcggggagg	155474256	155644406	AC009403.2	ENSG00000283128	-
chr8	712522	712546	25	1	agggttcaagtgattctcctgcctc	614746	738106	ERICH1	ENSG00000104714	-
chr8	6150315	6150341	27	1	agttcgagaccagcctgaccaacttgg	6044353	6257537	AC009435.1	ENSG00000253880	-
chr8	9139643	9139668	26	1	ggttcccgccattctcctgcctcagc	9136255	9151574	PPP1R3B	ENSG00000173281	-
chr8	9403285	9403318	34	1	aggaggctgaggcatgagaatcgcttgaacctgg	9367898	9436205	AC021242.2	ENSG00000254237	-
chr8	9403285	9403318	34	1	aggaggctgaggcatgagaatcgcttgaacctgg	9151695	9425524	AC022784.1	ENSG00000248538	+
chr8	13496927	13496948	22	1	agtagctgggactataggcgcc	13083361	13604610	DLC1	ENSG00000164741	-
chr8	17716680	17716707	28	1	gagtagctgggactacaggcgcccgcgg	17643795	17800917	MTUS1	ENSG00000129422	-
chr8	17930828	17930855	28	1	ccagatggcgccactgcactccagcctg	17922840	18029944	PCM1	ENSG00000078674	+
chr8	23048337	23048363	27	1	aaggcaggagaatcacttgaacccggg	23020133	23069031	TNFRSF10B	ENSG00000120889	-
chr8	25006938	25006965	28	1	gcccgggttcaagtgattctcctgcctc	24992002	25009777	AC107373.1	ENSG00000253832	+
chr8	25267985	25268009	25	1	cctgagtagctgggattacaggggc	25184689	25418082	DOCK5	ENSG00000147459	+
chr8	30658139	30658159	21	1	gcggtggcggcggcggcggcg	30578318	30658236	GTF2E2	ENSG00000197265	-
chr8	30719197	30719223	27	1	cctgggttcaagcaattctcctgcctc	30678066	30727846	GSR	ENSG00000104687	-
chr8	38446305	38446327	23	1	ggttcaagcgattctcccgcctc	38400215	38468834	FGFR1	ENSG00000077782	-
chr8	39341158	39341183	26	1	ttctcctgcctcagcctccagagtag	39314591	39417378	ADAM5	ENSG00000196115	+
chr8	41848142	41848168	27	1	gccactgcactccagcctgggggaata	41653220	41896762	ANK1	ENSG00000029534	-
chr8	48010442	48010466	25	1	cccaggctggagtgcagtggcgcga	48008415	48064708	UBE2V2	ENSG00000169139	+
chr8	51314086	51314116	31	1	ctgaggcaggagaatcacttgaacctggggg	51257688	51321118	AC012413.1	ENSG00000253664	+
chr8	54146337	54146357	21	1	cttgggaggttgaggcaggag	54135210	54147901	MRPL15	ENSG00000137547	+
chr8	55909424	55909451	28	23	acatgttcagtcataatcccacagatgg	55879835	56014169	LYN	ENSG00000254087	+
chr8	59046588	59046607	20	1	tggctcatgcctataatccc	58805412	59119147	TOX	ENSG00000198846	-
chr8	63067543	63067563	21	1	aaaaaaaaaaaaaCAAcaaaa	63048553	63086053	TTPA	ENSG00000137561	-
chr8	64581391	64581410	20	1	ggcggcggcggcggcggggg	64574306	64581921	AC090136.3	ENSG00000254102	-
chr8	64581391	64581410	20	1	ggcggcggcggcggcggggg	64580367	64583628	BHLHE22	ENSG00000180828	+
chr8	64621817	64621845	29	1	cctccgcctcccgggttcaagcgattctc	64587763	64798737	CYP7B1	ENSG00000172817	-
chr8	65765388	65765412	25	1	ctgaggcaggagaatggcgtgaacc	65644734	65771261	MTFR1	ENSG00000066855	+
chr8	65765388	65765412	25	1	ctgaggcaggagaatggcgtgaacc	65717510	65842322	PDE7A	ENSG00000205268	-
chr8	68757374	68757406	33	1	aatcccagcactttgggaggctgaggcgggcgg	68330955	68819023	C8orf34	ENSG00000165084	+
chr8	68949176	68949197	22	1	ccatgttggccgggctggtctc	68880139	69104242	LINC01592	ENSG00000253658	-
chr8	69690057	69690289	233	884	gggcgccaggggcctcccacttattctacacctctcatgtctcttcaccatgccagactagagtcaagctcaacagggtcttctttccccgctgattccgccaagcccgttcccttggctgtggtttcgctggatagtaggtagggacagtgggaatctcgttcatccattcatgcgcgtcactaattagatgacgaggcatttggctaccttaagagagtcatagttactcc	69667046	69834978	SLCO5A1	ENSG00000137571	-
chr8	69690312	69690381	70	270	gaatttcttcaatttgacattcagagcactgggcagaaatcacatcgcgtcaacacccgccgcgggcctt	69667046	69834978	SLCO5A1	ENSG00000137571	-
chr8	69821267	69821294	28	1	gagaatcgcttgaacctgggaggtggag	69667046	69834978	SLCO5A1	ENSG00000137571	-
chr8	72937211	72937231	21	1	CGCCGCTGCCGCCGCCCTCCG	72537225	72938349	KCNB2	ENSG00000182674	+
chr8	74821118	74821143	26	1	caggctggagtgcagtggtgtgatct	74599775	74823313	MIR2052HG	ENSG00000254349	+
chr8	74821118	74821143	26	1	caggctggagtgcagtggtgtgatct	74798784	74866939	AC011632.1	ENSG00000253706	-
chr8	78735398	78735425	28	1	cacctcctgggttcaagtgattctcctg	78675743	78805523	IL7	ENSG00000104432	-
chr8	78948075	78948097	23	1	Cctctctctctctctgtctctct	78805293	78956082	AC083837.1	ENSG00000285744	+
chr8	80280947	80280969	23	1	ttttttttttttttttttttggg	80265907	80484481	AC034114.2	ENSG00000253238	+
chr8	83982731	83982760	30	1	cccccgggttcacgccattctcctgcctca	83912713	84142463	AC015522.1	ENSG00000254202	+
chr8	85499881	85499906	26	1	cacccaggctggagtgcagtggcgcc	85495693	85540511	AC084734.1	ENSG00000254380	+
chr8	86348387	86348410	24	1	tttgtatttttagtagagacgggg	86342738	86478420	WWP1	ENSG00000123124	+
chr8	94815536	94815561	26	1	gaggcaggagaattgcttgaacctgg	94813311	94881746	INTS8	ENSG00000164941	+
chr8	94957078	94957107	30	1	aggagaatcacttgaacctgggaggcgggg	94895767	95116455	NDUFAF6	ENSG00000156170	+
chr8	103298773	103298796	24	2	Cccgccgccgccgccgccgccgcc	103298433	103332866	FZD6	ENSG00000164930	+
chr8	106526628	106526652	25	1	cgcctcccgggttcacgccattctc	106359476	106752694	OXR1	ENSG00000164830	+
chr8	106526628	106526652	25	1	cgcctcccgggttcacgccattctc	106520474	106657548	AC090579.1	ENSG00000253582	-
chr8	108292368	108292388	21	1	tgattcggcaggtgagttgtt	108201216	108435333	EIF3E	ENSG00000104408	-
chr8	108292392	108292433	42	15	cactccttagcgaatttcgacttccatggccaccgtcctgct	108201216	108435333	EIF3E	ENSG00000104408	-
chr8	110990324	110990347	24	1	catctctctctctctctctccccc	110899996	111040372	LINC01608	ENSG00000253877	-
chr8	124673281	124673316	36	1	gctaaggcaggagaatcgcttgaacccgggaggtgg	124550790	124728429	MTSS1	ENSG00000170873	-
chr8	126612370	126612398	29	1	tcctgggttcaagtgagtctcctgtctca	126556323	127419050	PCAT1	ENSG00000253438	+
chr8	127188933	127188956	24	1	ccacagcctgggcgacagagtgag	127072694	127227541	CASC19	ENSG00000254166	-
chr8	127188933	127188956	24	1	ccacagcctgggcgacagagtgag	126556323	127419050	PCAT1	ENSG00000253438	+
chr8	132364671	132364696	26	1	ggacggacggacggacggacggacgg	132120859	132481095	KCNQ3	ENSG00000184156	-
chr8	144462369	144462390	22	1	CCGCCGCCGCCGCCGCCGCCGC	144449582	144465677	CYHR1	ENSG00000187954	-
chr9	257604	257638	35	1	cagccttccaggttcaagcgattctcctgcctcag	214854	465259	DOCK8	ENSG00000107099	+
chr9	671854	671884	31	1	aggagaatcacctgaacctgggaggcggagg	470291	746106	KANK1	ENSG00000107104	+
chr9	3473079	3473099	21	1	AGCATGCCAGAGTCTGGATCG	3218297	3526004	RFX3	ENSG00000080298	-
chr9	3556099	3556119	21	1	cccagccactcaggaggctga	3526723	3691814	RFX3-AS1	ENSG00000232104	+
chr9	4058979	4058998	20	1	ctcaaaaacaaaaaaaaaaa	3824127	4348392	GLIS3	ENSG00000107249	-
chr9	5622844	5622868	25	1	ccgagtagctgggactacaggcggg	5457477	5629748	AL162253.2	ENSG00000286162	-
chr9	14975049	14975071	23	1	ttcaagcgattctcctgcctcag	14921013	15146401	CLCN3P1	ENSG00000232000	-
chr9	15778324	15778351	28	1	aaaaaaaaaaaaaaaaaaaaAAAAAAAA	15553043	16061663	CCDC171	ENSG00000164989	+
chr9	19235726	19235750	25	1	tcagcctcccaaatagctgggactt	19230435	19373545	DENND4C	ENSG00000137145	+
chr9	19419650	19419673	24	1	ctactctggaggctgaggcaggag	19409009	19452505	ACER2	ENSG00000177076	+
chr9	20918623	20918643	21	1	ctgaggcaggagaatggcgtg	20658309	20995955	FOCAD	ENSG00000188352	+
chr9	22106176	22106200	25	1	gggttcaagccattctcctgcctca	21994139	22128103	CDKN2B-AS1	ENSG00000240498	+
chr9	27060864	27060892	29	1	aggcaggagaatggcgtgaaaccgggagg	26947039	27062930	IFT74	ENSG00000096872	+
chr9	28172345	28172365	21	1	cccgccactgcactccagcct	27948078	28670286	LINGO2	ENSG00000174482	-
chr9	33219997	33220016	20	1	caattgttacacactcctta	33218365	33248567	SPINK4	ENSG00000122711	+
chr9	37832359	37832385	27	1	gaggcaggagaatcgcttgaacccagg	37800554	37867666	DCAF10	ENSG00000122741	+
chr9	37832359	37832385	27	1	gaggcaggagaatcgcttgaacccagg	37588413	38068687	AL138752.2	ENSG00000255872	-
chr9	42258789	42258810	22	1	ttgggaggctgaggcaggagaa	42231811	42354454	AL445584.2	ENSG00000275649	+
chr9	61078113	61078135	23	1	cccgcctcggcctcccaaagtgc	61063752	61113954	BX005040.4	ENSG00000283541	-
chr9	61094504	61094532	29	1	cccgggttcacgccattctcctgcctcag	61063752	61113954	BX005040.4	ENSG00000283541	-
chr9	62085035	62085061	27	1	atgaaaccccgtctctactaaaaatac	61854148	62096920	FAM27C	ENSG00000231527	+
chr9	65298793	65298819	27	1	taaaaaaaaaaaaaaaaaaaaaaaaaa	65287914	65323015	CBWD4P	ENSG00000204778	-
chr9	69050873	69050897	25	1	tgggttcaagcaattctcctgcctc	69035563	69100178	FXN	ENSG00000165060	+
chr9	69050873	69050897	25	1	tgggttcaagcaattctcctgcctc	69035747	69255187	AL358113.1	ENSG00000285130	+
chr9	76571743	76571812	70	94	cgccgcggagcctcggttggcctcggatagccggtcccccgcctgtccccgccggcgggccgccccgccg	76419850	76651203	GCNT1	ENSG00000187210	+
chr9	76571868	76571976	109	266	ggccggaaaggcggccgccccctcgcccgtcacgcaacgcacgttcgtggggaacctggcgctaaaccattcgtagacgacctgcttctgggtcggggtttcctactta	76419850	76651203	GCNT1	ENSG00000187210	+
chr9	76572001	76572041	41	37	ctattgaaagtcagccctcgacacaagggtttgtTaaaaaa	76419850	76651203	GCNT1	ENSG00000187210	+
chr9	83407873	83407903	31	1	catctttctctctctctctctctctctctct	83242990	83538546	FRMD3	ENSG00000172159	-
chr9	84600423	84600445	23	1	tcccgggttcatgccattctcct	84316514	84657077	AL157886.1	ENSG00000285987	+
chr9	84787262	84787281	20	1	cactccagcctgggcgacaa	84668551	85027070	NTRK2	ENSG00000148053	+
chr9	85833128	85833147	20	1	tctcctgcctcagtctcctg	85805359	85849542	AL353743.1	ENSG00000165121	+
chr9	90550819	90550843	25	1	actttgggaggctgaggcaggcgga	90462899	90583821	LINC01501	ENSG00000229613	-
chr9	92235039	92235063	25	1	gttggccgggctggtcttgaactcc	92210207	92293756	IARS	ENSG00000196305	-
chr9	92261915	92261942	28	1	aattttgtatttttagtagagacggggg	92210207	92293756	IARS	ENSG00000196305	-
chr9	93274405	93274428	24	1	aggaggctgaggcaggagaatggc	93184916	93320572	WNK2	ENSG00000165238	+
chr9	96250687	96250706	20	1	gaccagcctgaccaacatag	96235306	96302176	HSD17B3	ENSG00000130948	-
chr9	96250687	96250706	20	1	gaccagcctgaccaacatag	96235331	96352058	AL160269.1	ENSG00000285269	-
chr9	97827555	97827588	34	2	aatgagccgagatcacgccgctgcactccagcct	97699625	97853080	PTCSC2	ENSG00000236130	-
chr9	98060572	98060596	25	1	aggcaggagaatggcttgaacccgg	98056732	98083077	NANS	ENSG00000095380	+
chr9	98114462	98114483	22	1	tagctgggactacaggtgcccg	98069275	98119222	TRIM14	ENSG00000106785	-
chr9	98580696	98580718	23	1	gagaatcgcttgaacctgggagg	98288109	98708935	GABBR2	ENSG00000136928	-
chr9	98618485	98618516	32	1	CAtctctctctctctctctctctctctctctc	98288109	98708935	GABBR2	ENSG00000136928	-
chr9	99447090	99447112	23	1	gcctcccaaagtgctgggattac	99396987	99819921	AL359710.1	ENSG00000237461	-
chr9	99447090	99447112	23	1	gcctcccaaagtgctgggattac	99397024	99906605	STX17-AS1	ENSG00000255145	-
chr9	105323149	105323173	25	1	gaggttgcagtgagccgagatcatg	105244622	105439171	SLC44A1	ENSG00000070214	+
chr9	109051252	109051273	22	1	attgcactgtagcctgggcagc	109015135	109119947	TMEM245	ENSG00000106771	-
chr9	109308970	109309002	33	1	ggaagctgaggcaggagaatcacttgaatcctg	109171975	109320964	EPB41L4B	ENSG00000095203	-
chr9	109320698	109320721	24	2	CCCGCCGCCGCCGCCGCCGCGCGC	109171975	109320964	EPB41L4B	ENSG00000095203	-
chr9	112541585	112541614	30	1	ccagaggtcaggagttcgagaccagcccgt	112486847	112669397	KIAA1958	ENSG00000165185	+
chr9	113525249	113525268	20	3	AGGTGCACAATCCAACGCTT	113444731	113597743	RGS3	ENSG00000138835	+
chr9	113577184	113577217	34	1	atattggccaggctggtctcgaactcctgacctg	113570190	113590019	AL162727.2	ENSG00000237073	-
chr9	113577184	113577217	34	1	atattggccaggctggtctcgaactcctgacctg	113444731	113597743	RGS3	ENSG00000138835	+
chr9	113661827	113661859	33	2	aggctgaggcaggagaatcgcttgaacccgtgg	113650956	113682855	AL157702.2	ENSG00000227482	+
chr9	115087808	115087828	21	1	tctcctgcctcagcctcctga	115019575	115118257	TNC	ENSG00000041982	-
chr9	115087808	115087828	21	1	tctcctgcctcagcctcctga	114850968	115402644	DEC1	ENSG00000173077	+
chr9	115131017	115131047	31	1	ggcaggagaatggcatgaacccgggaggcgg	115119539	115138409	AL162425.1	ENSG00000236461	-
chr9	115131017	115131047	31	1	ggcaggagaatggcatgaacccgggaggcgg	114850968	115402644	DEC1	ENSG00000173077	+
chr9	120556514	120556544	31	1	cgcctcccgggttcaagcgattctcctgcct	120388869	120580170	CDK5RAP2	ENSG00000136861	-
chr9	120570591	120570613	23	1	gcactttgggaggctgcggcggg	120388869	120580170	CDK5RAP2	ENSG00000136861	-
chr9	120912558	120912593	36	1	gaggcaggagaatcgcttgaacctgggagtggaggt	120902393	120929173	TRAF1	ENSG00000056558	-
chr9	122855016	122855049	34	1	gaggcaggagaatcgcttgaacccaggatggagg	122844556	122905359	RC3H2	ENSG00000056586	-
chr9	125314637	125314664	28	1	agagtgaaactctgtctcaaaacaaaac	125261794	125367207	GAPVD1	ENSG00000165219	+
chr9	128711632	128711656	25	1	tttgtcgcccaggctggagtgcagt	128702503	128720916	PKN3	ENSG00000160447	+
chr9	128726885	128726910	26	1	aggctcactgcaacctccgcctcctg	128724445	128733194	AL441992.1	ENSG00000223478	+
chr9	131730602	131730627	26	1	gaagaattgcttgaacctgggagggg	131576770	131740074	RAPGEF1	ENSG00000107263	-
chr9	137200223	137200243	21	1	CGGCGGCGGCGGCGGCGGGGG	137191617	137204193	TPRN	ENSG00000176058	-
chr9	137675562	137675587	26	1	cccgccattctcctgcctcagcctcc	137605744	137711018	AL590627.2	ENSG00000283411	+
chr9	137675562	137675587	26	1	cccgccattctcctgcctcagcctcc	137618992	137870016	EHMT1	ENSG00000181090	+
chr10	2314223	2314251	29	1	caggagaatggcttgaacccgggaggcgg	2305083	2315075	LINC00701	ENSG00000234556	-
chr10	4209024	4209052	29	1	gagagagagagagagagagagagagagag	4201141	4243912	LINC00702	ENSG00000233117	-
chr10	5611600	5611633	34	1	tcttctgcctcagcctcccgagtagctgggatga	5594984	5632435	LINC02657	ENSG00000242147	-
chr10	12248688	12248707	20	1	cccagccactcgggaggctg	12195965	12250589	CDC123	ENSG00000151465	+
chr10	12452618	12452643	26	1	ctctgtcgcccaggctggagtgcagt	12349482	12835545	CAMK1D	ENSG00000183049	+
chr10	13075971	13075992	22	1	agaattgcttgaacctgggagg	12896625	13099652	CCDC3	ENSG00000151468	-
chr10	13348117	13348136	20	1	GGCGGCGGCGGCGGCGGGGG	13317428	13348298	SEPHS1	ENSG00000086475	-
chr10	14567040	14567070	31	1	ctactttggaggctgaggcaggagaatggtg	14518557	14774897	FAM107B	ENSG00000065809	-
chr10	14750519	14750542	24	1	ggagaatcgcttgaacccgggagg	14518557	14774897	FAM107B	ENSG00000065809	-
chr10	14767071	14767096	26	1	gagagagagagagagagagagagaga	14518557	14774897	FAM107B	ENSG00000065809	-
chr10	21046652	21046671	20	1	gtgcagtggtgcgatctcgg	20779973	21174187	NEBL	ENSG00000078114	-
chr10	21074572	21074596	25	1	ggttcaagcgattctcctgcctcag	20779973	21174187	NEBL	ENSG00000078114	-
chr10	24723683	24723709	27	2	ccgccgccgccgccgccgcGCTCCGAg	24583609	24723887	ARHGAP21	ENSG00000107863	-
chr10	25104128	25104150	23	1	ggagaattgcttgaacctgggag	24952350	25161236	AL512598.2	ENSG00000285859	+
chr10	26092367	26092387	21	1	gaggcaggagaatggcatgaa	25934229	26212532	MYO3A	ENSG00000095777	+
chr10	26567282	26567302	21	1	CCCCCGCCGCCGCCGCCGCCG	26438341	26567803	APBB1IP	ENSG00000077420	+
chr10	27252559	27252589	31	11	cccagccccgccgcccccgccgccgccgccA	27246350	27259455	LRRC37A6P	ENSG00000230445	-
chr10	29555324	29555348	25	1	acacacacacacacacacacaTGGA	29457338	29736781	SVIL	ENSG00000197321	-
chr10	35134276	35134301	26	1	gcgcgatcttggctcactgcaacctc	35126791	35212958	CREM	ENSG00000095794	+
chr10	35309885	35309920	36	1	ccacctcccaggttcacgccattctcctgcctcagc	35247025	35572669	CCNY	ENSG00000108100	+
chr10	35640916	35640935	20	1	gcggcggcggcggcaggcgg	35638249	35642278	FZD8	ENSG00000177283	-
chr10	37990431	37990451	21	1	ggctggtctccaactcccgac	37976825	37992467	ZNF25-DT	ENSG00000226447	+
chr10	45617084	45617104	21	1	aaaaagaaaaaaaaaaaagaa	45615501	45672780	ZFAND4	ENSG00000172671	-
chr10	46820637	46820661	25	1	ctcccaggttcaagcaattctcctg	46816516	46832476	AGAP13P	ENSG00000243289	+
chr10	49703048	49703083	36	116	ggtcgccgggggcctcccacttattctacacctctc	49679651	49710261	C10orf53	ENSG00000178645	+
chr10	49703106	49703131	26	1	tagagtcaagctcaacaaggtcttct	49679651	49710261	C10orf53	ENSG00000178645	+
chr10	49703258	49703279	22	1	acttaagagagtcatagttact	49679651	49710261	C10orf53	ENSG00000178645	+
chr10	49703313	49703338	26	4	tggcattcagagcactgggcagaaat	49679651	49710261	C10orf53	ENSG00000178645	+
chr10	55438030	55438052	23	1	tctccatgttggtcaggctggtc	53802771	55627942	PCDH15	ENSG00000150275	-
chr10	55438030	55438052	23	1	tctccatgttggtcaggctggtc	55247755	55597233	AC016822.1	ENSG00000236744	-
chr10	58208025	58208049	25	1	ccacctcccgggttcacgccattct	58191517	58267894	IPMK	ENSG00000151151	-
chr10	62785820	62785848	29	1	gaggcaggagaatcacttgaacccaggag	62682652	62805887	AC067751.1	ENSG00000238280	-
chr10	63545676	63545695	20	1	TTCTGttttttttttttttt	63521401	63625128	REEP3	ENSG00000165476	+
chr10	67045469	67045489	21	1	cgagggctgactttcaataga	66926036	67101551	LRRTM3	ENSG00000198739	+
chr10	67045469	67045489	21	1	cgagggctgactttcaataga	65912523	67696195	CTNNA3	ENSG00000183230	-
chr10	67045537	67045580	44	17	gcagatagtctacgaatggtttagcgccaggttccccacgaact	66926036	67101551	LRRTM3	ENSG00000198739	+
chr10	67045537	67045580	44	17	gcagatagtctacgaatggtttagcgccaggttccccacgaact	65912523	67696195	CTNNA3	ENSG00000183230	-
chr10	67904742	67904776	35	1	gctgaggcaggagaatcacttgaacccgggaggtg	67884656	67918390	SIRT1	ENSG00000096717	+
chr10	67981876	67981898	23	1	ggttgcagtgagccgagatcagg	67921899	68075348	HERC4	ENSG00000148634	-
chr10	68051724	68051744	21	1	ctgttgcccaggctggagtgc	67921899	68075348	HERC4	ENSG00000148634	-
chr10	68622371	68622396	26	1	tctcctgcctcagcctccagagtagc	68560337	68694487	TET1	ENSG00000138336	+
chr10	69342030	69342050	21	1	cccagccactcaggaggctga	69269984	69401884	HK1	ENSG00000156515	+
chr10	70215096	70215122	27	1	gaggcaggagaatcgcttgaacccagg	70202835	70233911	PPA1	ENSG00000180817	-
chr10	70511955	70511978	24	1	aggcggaggttgcagtgagctgag	70478767	70568450	PALD1	ENSG00000107719	+
chr10	71346659	71346679	21	1	cacgtcactgcactccagcct	71319259	71381423	SLC29A3	ENSG00000198246	+
chr10	74028490	74028513	24	1	gggttcaagcaattctcctgcctc	73995193	74121363	VCL	ENSG00000035403	+
chr10	74093087	74093109	23	1	aggagttcgagaccagcccggtc	73995193	74121363	VCL	ENSG00000035403	+
chr10	74702276	74702300	25	1	cggattcaagcgattctcctgcctc	74151185	74709303	ADK	ENSG00000156110	+
chr10	83674557	83674576	20	1	ttctgttttttttttttttt	83672406	83677122	LINC02650	ENSG00000233945	-
chr10	86447946	86447978	33	1	gctgaggcaggagaatcactggaacctgggagt	86435256	86521792	WAPL	ENSG00000062650	-
chr10	89601313	89601333	21	1	aaaaaaaaaaaaaaaaaaaaa	89579497	89645572	PANK1	ENSG00000152782	-
chr10	90522058	90522077	20	1	ctctgtcacccaggctggag	90402521	90628852	LINC02653	ENSG00000236373	-
chr10	91790357	91790378	22	1	cgccattgcactccagcctggg	91782835	91798304	TNKS2-AS1	ENSG00000228701	-
chr10	92499633	92499660	28	1	tgttgcccaggctggtctcgaactcctg	92451684	92574076	IDE	ENSG00000119912	-
chr10	94559472	94559494	23	1	gtcttgctctgtcgcccaggctg	94501434	94613905	HELLS	ENSG00000119969	+
chr10	95512418	95512440	23	1	aaaaaaaaaaaaaaaaaaaaaaa	95311771	95561414	SORBS1	ENSG00000095637	-
chr10	96547698	96547726	29	1	aattccaagctactcaggaggctgaggca	96518110	96587452	TM9SF3	ENSG00000077147	-
chr10	97629186	97629209	24	1	aagaccagcctgaccaacatggag	97614553	97633500	MORN4	ENSG00000171160	-
chr10	97629186	97629209	24	1	aagaccagcctgaccaacatggag	97584374	97673910	AL355315.1	ENSG00000249967	+
chr10	98142836	98142861	26	1	gaggcaggagaatcgtttgaacctgg	98134624	98244897	R3HCC1L	ENSG00000166024	+
chr10	99535519	99535544	26	2	gcggcggcggcggcggcggcgggacc	99532942	99536524	NKX2-3	ENSG00000119919	+
chr10	101478837	101478866	30	1	gctgaggcaggagaatcgcttgaaccccgg	101354033	101557321	BTRC	ENSG00000166167	+
chr10	101654021	101654049	29	1	tgaggcaggagaatcacttgaaccctgga	101610664	101695295	FBXW4	ENSG00000107829	-
chr10	102276138	102276163	26	1	gaggcaggagaatcgcttgaacctgg	102245532	102382899	GBF1	ENSG00000107862	+
chr10	103579898	103579923	26	1	atcgtgccactgcactccagcctggg	103573157	103583687	AL121929.3	ENSG00000287419	-
chr10	103579898	103579923	26	1	atcgtgccactgcactccagcctggg	103493979	103592552	NEURL1	ENSG00000107954	+
chr10	103788844	103788863	20	1	tgcactccagcctgggcatc	103594027	103855543	SH3PXD2A	ENSG00000107957	-
chr10	105255097	105255118	22	1	agaatggcgtgaacccgggggg	104641290	105265242	SORCS3	ENSG00000156395	+
chr10	110879559	110879579	21	1	aggagaatggcgtgaacccgg	110871795	110900006	PDCD4	ENSG00000150593	+
chr10	113029615	113029642	28	1	ctcctgggttcaagcgattctcctgtct	112950247	113167678	TCF7L2	ENSG00000148737	+
chr10	113703664	113703693	30	1	tttcgttgagggctgactttcaatagatcg	113679162	113730907	CASP7	ENSG00000165806	+
chr10	116774052	116774073	22	1	caggctggagtgcagtggcggg	116671192	116850236	HSPA12A	ENSG00000165868	-
chr10	117012037	117012071	35	1	gctgaggcaggagaatggcgtgaacccgggaggtg	116881477	117126586	SHTN1	ENSG00000187164	-
chr10	119757281	119757306	26	1	tggtctcgaactcctgacctcaggtg	119726042	119829147	INPP5F	ENSG00000198825	+
chr10	120706910	120706933	24	1	tccgtctgtctgtctgtctgtctg	120608580	120825317	AC023282.1	ENSG00000274461	+
chr10	124751210	124751237	28	1	ctcccgggttcatgccattctcctgcct	124617080	124791727	AC068896.1	ENSG00000258539	-
chr10	124751210	124751237	28	1	ctcccgggttcatgccattctcctgcct	124748149	124791887	EEF1AKMT2	ENSG00000203791	-
chr10	126339942	126339967	26	1	acttccaggttcaagcgattctcctg	126012381	126388455	ADAM12	ENSG00000148848	-
chr11	3683609	3683658	50	2	gctcacggcaaattccacctcccaggttcaagtgattctcctgcctcagc	3671083	3797792	NUP98	ENSG00000110713	-
chr11	5309741	5309767	27	1	gcaggagaatggcgtgaacccgggagg	5253188	5505605	HBG2	ENSG00000196565	-
chr11	5309741	5309767	27	1	gcaggagaatggcgtgaacccgggagg	5254392	5678434	AC104389.4	ENSG00000239920	-
chr11	5309741	5309767	27	1	gcaggagaatggcgtgaacccgggagg	5268345	5505652	HBE1	ENSG00000213931	-
chr11	5309741	5309767	27	1	gcaggagaatggcgtgaacccgggagg	5303444	5505652	OR51B5	ENSG00000167355	-
chr11	9210009	9210036	28	1	aggcaggagaatcacttgaacccggggg	9138825	9265350	DENND5A	ENSG00000184014	-
chr11	9443786	9443811	26	1	gctacttgggaggctgaggctggagg	9384652	9448127	IPO7	ENSG00000205339	+
chr11	9519390	9519412	23	1	cccgcctcggcctcccaaagtgc	9460319	9528524	ZNF143	ENSG00000166478	+
chr11	14452297	14452325	29	1	agttcgagaccagcctgaccaatgtggag	14443440	14500027	COPB1	ENSG00000129083	-
chr11	16947910	16947930	21	1	cgtctcaaaaaaaaaaaaaaa	16777297	17014414	PLEKHA7	ENSG00000166689	-
chr11	17284110	17284137	28	1	tatgttcaagcgattctcctgcctcagc	17208153	17349980	NUCB2	ENSG00000070081	+
chr11	17339079	17339104	26	1	ccgggttcaagtgattctcctgcctc	17208153	17349980	NUCB2	ENSG00000070081	+
chr11	18496343	18496363	21	1	gaggcaggagaatcacttgaa	18468336	18526951	TSG101	ENSG00000074319	-
chr11	20391466	20391493	28	1	ctcccgacctcaggtgatccgcctgcct	20387558	20509338	PRMT3	ENSG00000185238	+
chr11	30279755	30279780	26	1	tgtgtgtgtgtgtgtgtgtgtgttgg	30044053	30322988	AL358944.1	ENSG00000254532	-
chr11	42134850	42134870	21	1	cccgccactgcactccagcct	41993381	42163851	AC079917.1	ENSG00000255300	-
chr11	43616874	43616895	22	1	aggcaggagaattacttgaacc	43556436	43673393	AC068205.1	ENSG00000283217	+
chr11	43616874	43616895	22	1	aggcaggagaattacttgaacc	43578889	43840030	AC068205.2	ENSG00000283341	+
chr11	47387750	47387775	26	1	gggaggcagaggttgcagtgagccaa	47381509	47409369	AC090559.1	ENSG00000255197	-
chr11	47591479	47591505	27	1	cccaggttcaagcgattctcccgcctc	47589667	47594411	C1QTNF4	ENSG00000172247	-
chr11	47626706	47626731	26	1	aggttccagtgattctcctgcctcag	47617315	47642607	MTCH2	ENSG00000109919	-
chr11	61232326	61232353	28	1	ctccagcctgggcgacagagcgagactc	61227168	61248533	AP003037.1	ENSG00000256220	+
chr11	61289366	61289396	31	1	tcggcctcctgagtagccgggattacaggca	61258286	61295316	VWCE	ENSG00000167992	-
chr11	63647282	63647310	29	1	ctcccgggttcaagcgattctcctgcctc	63624087	63671921	ATL3	ENSG00000184743	-
chr11	63647282	63647310	29	1	ctcccgggttcaagcgattctcctgcctc	63637677	63658962	AP000753.2	ENSG00000256789	+
chr11	65073036	65073061	26	1	cagggttcaagtgattctcctgcctc	65066300	65084164	CDCA5	ENSG00000146670	-
chr11	65407793	65407817	25	1	agaatggcgtgaacctgggaggcgg	65386621	65413525	FRMD8	ENSG00000126391	+
chr11	66943643	66943662	20	1	cttgggaggctgaggcagga	66848417	66958439	PC	ENSG00000173599	-
chr11	67124945	67124969	25	1	cctcccgggttcacgccattctcct	67119263	67258082	KDM2A	ENSG00000173120	+
chr11	67168985	67169004	20	1	tcactctgtcgcacaggctg	67119263	67258082	KDM2A	ENSG00000173120	+
chr11	68205711	68205740	30	1	cccgggttcaagccattctcctgcctcagc	68154863	68213828	KMT5B	ENSG00000110066	-
chr11	71598389	71598424	36	1	ttcaggtcaggagttcgagaccagcctggccaatat	71579714	71603353	KRTAP5-11	ENSG00000204571	-
chr11	71968150	71968176	27	1	ccccggttcaagcgattctcctgcctc	71929018	71997597	RNF121	ENSG00000137522	+
chr11	72577872	72577905	34	1	tgaggcaggagaatcgcttgaacccaggaggggg	72576141	72674591	PDE2A	ENSG00000186642	-
chr11	72853506	72853533	28	1	ccaggttcaagcaattctcctgcctcag	72836745	73142318	FCHSD2	ENSG00000137478	-
chr11	74201250	74201272	23	1	caggcgtgagccaccgcgcccgg	74171267	74254703	PPME1	ENSG00000214517	+
chr11	77447620	77447646	27	1	gttcaagcgattctcctgcctcagcct	77321707	77474635	PAK1	ENSG00000149269	-
chr11	77473662	77473682	21	2	CCTCCTGCCGCCGCCGCCGCG	77473371	77477030	AP003680.1	ENSG00000268635	+
chr11	77473662	77473682	21	2	CCTCCTGCCGCCGCCGCCGCG	77321707	77474635	PAK1	ENSG00000149269	-
chr11	77598975	77598998	24	1	aggttcaagcgattctcctgcctc	77514936	77637805	CLNS1A	ENSG00000074201	-
chr11	77598975	77598998	24	1	aggttcaagcgattctcctgcctc	77589391	77610355	AQP11	ENSG00000178301	+
chr11	77886428	77886454	27	8	atcgcgaaggcccgcggcgggtgttga	77821109	77918432	AAMDC	ENSG00000087884	+
chr11	77886428	77886454	27	8	atcgcgaaggcccgcggcgggtgttga	77878720	77994671	INTS4	ENSG00000149262	-
chr11	77886459	77886565	107	265	atgtgatttctgcccagtgctctgaatgtcaaagtgaagaaattcaatgaagcacgggtaaacggcgggagtaactatgactctcttaaggtagccaaatgccttgt	77821109	77918432	AAMDC	ENSG00000087884	+
chr11	77886459	77886565	107	265	atgtgatttctgcccagtgctctgaatgtcaaagtgaagaaattcaatgaagcacgggtaaacggcgggagtaactatgactctcttaaggtagccaaatgccttgt	77878720	77994671	INTS4	ENSG00000149262	-
chr11	77886584	77886654	71	25	catgaatggatgaacgagattcccactgtccctacctactatccagcgaaaccacagccaagggaatgggc	77821109	77918432	AAMDC	ENSG00000087884	+
chr11	77886584	77886654	71	25	catgaatggatgaacgagattcccactgtccctacctactatccagcgaaaccacagccaagggaatgggc	77878720	77994671	INTS4	ENSG00000149262	-
chr11	77886671	77886720	50	102	ggaaagaagaccctgttgagcttgactctagtctggcagggtgaagagac	77821109	77918432	AAMDC	ENSG00000087884	+
chr11	77886671	77886720	50	102	ggaaagaagaccctgttgagcttgactctagtctggcagggtgaagagac	77878720	77994671	INTS4	ENSG00000149262	-
chr11	81929732	81929759	28	1	tgcctccccttctttctctctctctctc	81821272	82718299	MIR4300HG	ENSG00000245832	-
chr11	85081664	85081696	33	1	aattatgagctttttaactgcagcaactttaat	83455012	85627922	DLG2	ENSG00000150672	-
chr11	85483983	85484021	39	2	gagtcgggttgcttgggaatgcagcccaaagcgggtggt	83455012	85627922	DLG2	ENSG00000150672	-
chr11	85484033	85484141	109	71	aaggctaaataccggcacgagaccgatagtcaacaagtaccgtaagggaaagttgaaaagaactttgaagagagagtacaagagggcgtgaaaccgttaagaggtaaat	83455012	85627922	DLG2	ENSG00000150672	-
chr11	85484152	85484172	21	1	cgcgcagtccgcccggaggat	83455012	85627922	DLG2	ENSG00000150672	-
chr11	85484189	85484229	41	3	tctttcccgccccccgttcctcccgacccctccacccgccc	83455012	85627922	DLG2	ENSG00000150672	-
chr11	90708442	90708461	20	1	aatccgcccgcctcggcctc	90251204	90915052	DISC1FP1	ENSG00000261645	+
chr11	93760900	93760919	20	1	ccgcccgcctcagcctccca	93729948	93784391	TAF1D	ENSG00000166012	-
chr11	93760900	93760919	20	1	ccgcccgcctcagcctccca	93741591	93764749	C11orf54	ENSG00000182919	+
chr11	93760900	93760919	20	1	ccgcccgcctcagcctccca	93741664	93812378	AP001273.2	ENSG00000284057	+
chr11	94740502	94740521	20	2	cgccgccgccgccgcgcgcc	94706431	94876748	AMOTL1	ENSG00000166025	+
chr11	101163843	101163872	30	1	ccgcctcggcctcccaaagtgctgggatta	101129077	101209591	PGR-AS1	ENSG00000282728	+
chr11	107439038	107439057	20	1	aaaaaaaaaaaaaaaaaAAC	107326345	107457844	CWF19L2	ENSG00000152404	-
chr11	111821430	111821466	37	2	tctaccatgccagactagagtcaagctcgacagggtc	111817214	111829212	ALG9-IT1	ENSG00000254450	-
chr11	111821430	111821466	37	2	tctaccatgccagactagagtcaagctcgacagggtc	111782195	111871581	ALG9	ENSG00000086848	-
chr11	111821430	111821466	37	2	tctaccatgccagactagagtcaagctcgacagggtc	111786286	111879425	AP001781.2	ENSG00000258529	-
chr11	111821584	111821604	21	1	gagatgacgaggcatttggct	111817214	111829212	ALG9-IT1	ENSG00000254450	-
chr11	111821584	111821604	21	1	gagatgacgaggcatttggct	111782195	111871581	ALG9	ENSG00000086848	-
chr11	111821584	111821604	21	1	gagatgacgaggcatttggct	111786286	111879425	AP001781.2	ENSG00000258529	-
chr11	111821944	111821997	54	395	ctctgaatttcttcactttgacattcagagcactgggcagaaatcacactgcat	111817214	111829212	ALG9-IT1	ENSG00000254450	-
chr11	111821944	111821997	54	395	ctctgaatttcttcactttgacattcagagcactgggcagaaatcacactgcat	111782195	111871581	ALG9	ENSG00000086848	-
chr11	111821944	111821997	54	395	ctctgaatttcttcactttgacattcagagcactgggcagaaatcacactgcat	111786286	111879425	AP001781.2	ENSG00000258529	-
chr11	112106085	112106112	28	1	atgtttagtagagacggggtttctttat	112086824	112120016	SDHD	ENSG00000204370	+
chr11	112106085	112106112	28	1	atgtttagtagagacggggtttctttat	112086903	112193805	AP002884.3	ENSG00000255292	+
chr11	112139688	112139709	22	1	gagaatcgcttgaacctggggg	112086903	112193805	AP002884.3	ENSG00000255292	+
chr11	118765676	118765705	30	1	gaggcaggagaatcacttgaacccggaggc	118747763	118791164	DDX6	ENSG00000110367	-
chr11	120944187	120944217	31	2	cttccctcccttctttctctctctctctctc	120511700	120988904	GRIK4	ENSG00000149403	+
chr11	125165146	125165165	20	1	cccgccgccgccgccgccgc	125164687	125433389	PKNOX2	ENSG00000165495	+
chr11	125651376	125651404	29	1	atcccgggttcaagcgattctcctgcctc	125625665	125676255	CHEK1	ENSG00000149554	+
chr11	128693964	128693991	28	1	gagagagagagagagagagagagagaga	128691672	128696023	SENCR	ENSG00000254703	-
chr11	128693964	128693991	28	1	gagagagagagagagagagagagagaga	128686535	128813267	FLI1	ENSG00000151702	+
chr11	129975323	129975350	28	1	ctgaggcaggagaattgcttgaacctgg	129899706	130002835	PRDM10	ENSG00000170325	-
chr11	130427803	130427824	22	11	GGAGGGGGCGGGCTCCGGCGGG	130404923	130428609	ADAMTS8	ENSG00000134917	-
chr11	131380296	131380319	24	1	ctcccgggttcaagcgattctcct	131370478	132336822	NTM	ENSG00000182667	+
chr11	132955783	132955810	28	1	aaggcaggagaatcgcttgaacccgggg	132414977	133532519	OPCML	ENSG00000183715	-
chr11	132975532	132975564	33	1	aaaaaaaaaaaaaaaaaaaaaaaaaaaaaaaaa	132414977	133532519	OPCML	ENSG00000183715	-
chr12	1620666	1620689	24	1	gtagctgggactacaggcacccgc	1529891	1647212	WNT5B	ENSG00000111186	+
chr12	2875851	2875877	27	1	cccgggttcaagcgattctcctgcctc	2857681	2877155	FOXM1	ENSG00000111206	-
chr12	3362553	3362588	36	1	aggcaggagaatggcgtgaacccgggaggtggagtt	3296202	3366122	AC005865.2	ENSG00000250770	-
chr12	3420044	3420071	28	2	agagagagagagagagagagaAGGGCTG	3381349	3593973	PRMT8	ENSG00000111218	+
chr12	7746911	7746933	23	1	gcctcccaggttcaagtgattct	7729415	7751605	CLEC4C	ENSG00000198178	-
chr12	7840482	7840513	32	1	cgattctcctgcctcagcctccagagtagctg	7838914	7844395	AC006517.2	ENSG00000287713	+
chr12	7840482	7840513	32	1	cgattctcctgcctcagcctccagagtagctg	7812512	7891148	SLC2A14	ENSG00000173262	-
chr12	8907813	8907840	28	1	caggttcaggtgattctcctgcctcagc	8858143	8915276	AC006581.2	ENSG00000282022	-
chr12	11842036	11842056	21	1	cccgccactgcactccagcct	11649854	11895402	ETV6	ENSG00000139083	+
chr12	12937573	12937597	25	1	tgagacaggagaatcgcttgaaccc	12927726	12984645	GPRC5D-AS1	ENSG00000247498	+
chr12	14443056	14443081	26	1	gaggcaggagaatcgcttgaacccag	14365632	14502935	ATF7IP	ENSG00000171681	+
chr12	20551424	20551576	153	861	acggacaggattgacagattgatagctctttctcgattccgtgggtggtggtgcatggccgttcttagttggtggagcgatttgtctggttaattccgataacgaacgagactctggcatgctaactagttacgcgacccccgagcgggtctg	20369245	20684381	PDE3A	ENSG00000172572	+
chr12	26194477	26194502	26	1	ccaggttcaagcgattctcctgcctc	26121991	26299290	SSPN	ENSG00000123096	+
chr12	29284926	29284955	30	1	ccacctcccgggttcacgccattctcctgc	29277955	29317848	AC009318.1	ENSG00000257176	-
chr12	29284926	29284955	30	1	ccacctcccgggttcacgccattctcctgc	29149103	29340980	FAR2	ENSG00000064763	+
chr12	31570378	31570402	25	1	ccaccattctcctgcctcagcctcc	31382226	31591136	DENND5B	ENSG00000170456	-
chr12	44723114	44723138	25	1	gggaggcggagcttgcagtgagccg	44508275	44921848	NELL2	ENSG00000184613	-
chr12	48677692	48677718	27	1	ggagaattgcttgaacctgggaggcgg	48653401	48682238	KANSL2	ENSG00000139620	-
chr12	49234918	49234942	25	1	agcgattctcctgcctcagactccc	49188736	49274603	TUBA1C	ENSG00000167553	+
chr12	49234918	49234942	25	1	agcgattctcctgcctcagactccc	49232790	49264756	AC010173.1	ENSG00000258101	-
chr12	49333283	49333302	20	1	GAGAGGGGTCGGGGCGGCTG	49332409	49337188	C1QL4	ENSG00000186897	-
chr12	49421316	49421346	31	1	gctgaggcaggagaatctcttgaacctggga	49366584	49527424	SPATS2	ENSG00000123352	+
chr12	49458529	49458554	26	1	cagcactttgggaggccaaggcgggc	49366584	49527424	SPATS2	ENSG00000123352	+
chr12	49719499	49719528	30	1	gagagagagagagagaaagaagggagggag	49707725	49764934	TMBIM6	ENSG00000139644	+
chr12	51160251	51160271	21	1	tcagcctcccgagtggctggg	51093663	51173134	TFCP2	ENSG00000135457	-
chr12	53668397	53668422	26	1	gggttcaagcgattcttctgcctcag	53632726	53677408	ATP5MC2	ENSG00000135390	-
chr12	53745062	53745081	20	1	CCTGTGGAGCTTGACTCTGG	53739611	53898976	AC076968.2	ENSG00000286069	+
chr12	54489165	54489184	20	1	gaggttgcagtgagccgaga	54353661	54497688	AC079313.2	ENSG00000258137	+
chr12	54549602	54549621	20	2	gcgcgcggcggcggcggcgg	54549601	54579239	PDE1B	ENSG00000123360	+
chr12	54568710	54568731	22	1	cgctcgaacccgggaggcggag	54549601	54579239	PDE1B	ENSG00000123360	+
chr12	55768672	55768694	23	1	cccgccgcagcctcccaaagtgc	55752463	55817724	SARNP	ENSG00000205323	-
chr12	55768672	55768694	23	1	cccgccgcagcctcccaaagtgc	55757275	55827546	AC023055.1	ENSG00000257390	-
chr12	56132865	56132897	33	1	aatcccagcactttgggaggctgaggcgggcgg	56118250	56144671	ESYT1	ENSG00000139641	+
chr12	56268246	56268275	30	1	cgatcgttttaggtcaggagttcgagacca	56266858	56270966	COQ10A	ENSG00000135469	+
chr12	56268246	56268275	30	1	cgatcgttttaggtcaggagttcgagacca	56267793	56270104	AC073896.5	ENSG00000258260	-
chr12	57408027	57408048	22	1	tcaagccattctcctgcctcag	57253762	57431005	R3HDM2	ENSG00000179912	-
chr12	57432121	57432142	22	1	tccggagtagctgggactacag	57431116	57433935	AC126614.1	ENSG00000258001	+
chr12	57737518	57737538	21	1	ggcggcggcggcggtggcggc	57723761	57742157	AGAP2	ENSG00000135439	-
chr12	64315034	64315062	29	1	ctccgcctcccaggttcaagcaattctcc	64222337	64397065	AC012158.1	ENSG00000243024	+
chr12	64315034	64315062	29	1	ctccgcctcccaggttcaagcaattctcc	64264762	64391192	C12orf56	ENSG00000185306	-
chr12	64354973	64355005	33	1	caggctgaggcaggagaatcgcttgaaccctgg	64222337	64397065	AC012158.1	ENSG00000243024	+
chr12	64354973	64355005	33	1	caggctgaggcaggagaatcgcttgaaccctgg	64264762	64391192	C12orf56	ENSG00000185306	-
chr12	68826558	68826581	24	1	agaatcgcttgaacctgggatgtg	68808177	68850686	MDM2	ENSG00000135679	+
chr12	69352753	69352774	22	1	taatcccagccactcgggaggc	69348341	69354234	LYZ	ENSG00000090382	+
chr12	70366630	70366650	21	1	cggcggcggtggcggcggcgg	70366290	70434292	KCNMB4	ENSG00000135643	+
chr12	70660100	70660127	28	1	caaggaggcggaggttgcagtgagccga	70638073	70920738	PTPRR	ENSG00000153233	-
chr12	72500482	72500508	27	1	cccgggttcaagtgattctcctgcctt	72087266	72670757	TRHDE	ENSG00000072657	+
chr12	75069221	75069253	33	1	acctccaaggttcaagcgattctcctgcctcag	75040077	75209868	KCNC2	ENSG00000166006	-
chr12	75313985	75314010	26	1	ccacagctcactgcaacctccgcctc	75275979	75390928	CAPS2	ENSG00000180881	-
chr12	79855117	79855138	22	1	tagctgggactacaggcgcctg	79773563	79935460	PPP1R12A	ENSG00000058272	-
chr12	80655571	80655590	20	1	gtctctctctctctctctct	80402178	80680271	PTPRQ	ENSG00000139304	+
chr12	81638728	81638750	23	1	cccaggctggagtgcagtggcgg	81257975	81759553	PPFIA2	ENSG00000139220	-
chr12	85168953	85168978	26	1	caatagggtaaaactaacctgtctca	85036314	85264457	LRRIQ1	ENSG00000133640	+
chr12	86517705	86517728	24	1	gcgtgatctcggctcactgcaagt	85955666	86838904	MGAT4C	ENSG00000182050	-
chr12	93145966	93145995	30	1	gaggcaggagaatcgcttgaacctgggagg	93003415	93215679	AC138123.1	ENSG00000257322	-
chr12	94593263	94593298	36	1	aggctgaggcaggagaatcacttggaccctggaggc	94567122	94650557	TMCC3	ENSG00000057704	-
chr12	94950335	94950355	21	1	aggctggagtgcagtggcggg	94897055	95003748	NDUFA12	ENSG00000184752	-
chr12	95432403	95432424	22	1	gcggagcttgcagtgagccgag	95311312	95442482	AC084879.1	ENSG00000257943	-
chr12	95543281	95543302	22	1	gtcccagctactcgggaggctg	95516560	95551476	USP44	ENSG00000136014	-
chr12	96377778	96377809	32	1	ccccctcccgggttcacgccattctcctgcct	96278261	96400480	CDK17	ENSG00000059758	-
chr12	98497628	98497647	20	1	ggctggagtgcagtggcttg	98485544	98503855	LINC02453	ENSG00000245017	-
chr12	104029187	104029222	36	1	ggctgaggcaggagaatcgcttgaacctggaaggct	103988984	104064183	GLT8D2	ENSG00000120820	-
chr12	108862892	108862913	22	1	aggctggagtgcagtggcttga	108858932	108901043	DAO	ENSG00000110887	+
chr12	109473869	109473892	24	1	cctcccaggttcaagcaattctcc	109448655	109477359	KCTD10	ENSG00000110906	-
chr12	110202512	110202536	25	1	gtgtgatctcggctcactgcaacct	110124335	110218793	IFT81	ENSG00000122970	+
chr12	111659443	111659463	21	1	caggagttcgagaccagcctg	111642146	111685956	BRAP	ENSG00000089234	-
chr12	112034766	112034791	26	1	ccgccgccactgcactccagcctggg	112026689	112108796	NAA25	ENSG00000111300	-
chr12	112084879	112084909	31	1	tcgaggtcaggagttcgagaccagcccggcc	112026689	112108796	NAA25	ENSG00000111300	-
chr12	112382325	112382344	20	1	CCTgccgccgccgccgccgc	112160188	112382439	HECTD4	ENSG00000173064	-
chr12	112449960	112449995	36	1	gaggctgaggtaggagaatcacttgaacctggattt	112418351	112509913	PTPN11	ENSG00000179295	+
chr12	113077850	113077872	23	1	CGCCCCCGCTGCCGCCGCCGCCG	113056709	113098028	DTX1	ENSG00000135144	+
chr12	113333796	113333819	24	1	cctcccgggttcaagtgattctcc	113298759	113359493	SLC8B1	ENSG00000089060	-
chr12	113349753	113349776	24	1	cctcccaggttcaagcgattctcc	113298759	113359493	SLC8B1	ENSG00000089060	-
chr12	113358272	113358297	26	1	caggagaatcgcttgaacccgggagg	113298759	113359493	SLC8B1	ENSG00000089060	-
chr12	117299537	117299567	31	1	gctgaggcaggagaatggcttgaacccggga	117208142	117452170	NOS1	ENSG00000089250	-
chr12	119708576	119708602	27	1	cctgggttcaagcaattctcctgcctc	119685791	119877320	CIT	ENSG00000122966	-
chr12	121225163	121225188	26	1	cccgggttcaagtgattctcctgcct	121209857	121234106	P2RX4	ENSG00000135124	+
chr12	121434283	121434309	27	1	cccagcactttgggaggccgaggtggg	121429096	121581023	KDM2B	ENSG00000089094	-
chr12	121660033	121660052	20	1	agaccagcctgaccaaaatg	121648742	121672631	MORN3	ENSG00000139714	-
chr12	121848396	121848422	27	1	ccgccttcctggttcaagcgattctcc	121839527	121863596	HPD	ENSG00000158104	-
chr12	122132014	122132040	27	1	cctgggttcaagccattctcctgcctc	122078756	122147344	MLXIP	ENSG00000175727	+
chr12	122878225	122878250	26	1	ggtgcccgcctgtagtcccagctact	122865330	122896127	VPS37B	ENSG00000139722	-
chr12	122878225	122878250	26	1	ggtgcccgcctgtagtcccagctact	122870059	122888720	AC027290.2	ENSG00000280138	-
chr12	123413145	123413171	27	1	cagatggtgccactgcactccagcctg	123410683	123436717	RILPL2	ENSG00000150977	-
chr12	123884127	123884151	25	1	cgggttcaagcgattctcctgcctc	123762188	123936206	DNAH10	ENSG00000197653	+
chr12	126922330	126922354	25	1	cagagttcaagcgattctcctgcct	126915199	127060565	LINC02405	ENSG00000249345	-
chr12	127165924	127166037	114	226	agatctgactttcaatagatcgcagcgagggagctgctctgctacgtacgaaaccccgacccagaagcaagtcgtctacgaatggtttagcgccaggttccccacgaacgtgcg	127130005	127207706	AC079949.4	ENSG00000286016	+
chr12	127166056	127166097	42	11	ggcggccgcctttccggccgcgccccgtttcccaggacaaag	127130005	127207706	AC079949.4	ENSG00000286016	+
chr12	127166136	127166155	20	1	ggcggcccgccggcggggac	127130005	127207706	AC079949.4	ENSG00000286016	+
chr12	127166356	127166442	87	363	cgttccgcctgggcgggattctgacttaagaggcgttcagtcataatcccacagatggtagcttcgccccattggctcctcagccaa	127130005	127207706	AC079949.4	ENSG00000286016	+
chr12	128452614	128452637	24	1	gaatcgcttgaacccgggaggcag	128267403	128707915	TMEM132C	ENSG00000181234	+
chr12	129513535	129513558	24	1	agtgcagtggcgcgatctcggctc	129071725	129904025	TMEM132D	ENSG00000151952	-
chr12	132795087	132795114	28	1	tgaggcaggagaatcacttgaaccccgg	132768914	132829078	GOLGA3	ENSG00000090615	-
chr12	132910018	132910049	32	1	tcggctcactgaaacctctgcctcccgggttg	132822187	132956304	CHFR	ENSG00000072609	-
chr13	20703737	20703757	21	1	TCGGGGCGGCGGCGGCGGCGG	20702127	20723098	IL17D	ENSG00000172458	+
chr13	20888071	20888096	26	1	aggctgaggcaggagaatggcttgaa	20777329	20903048	XPO4	ENSG00000132953	-
chr13	25827195	25827221	27	1	cacctcccaggttcaagcgattctcct	25371974	26025851	ATP8A2	ENSG00000132932	+
chr13	28017755	28017782	28	1	cctgggttcaagcaattctcctgcctca	28003274	28100592	FLT3	ENSG00000122025	-
chr13	28034852	28034883	32	1	gctgaggcaggagaatcgcttgaaccctggca	28003274	28100592	FLT3	ENSG00000122025	-
chr13	32270285	32270327	43	1	gcaacttccacctcccaggttcaagcgattctcctgccgcagc	31846713	32299122	FRY	ENSG00000073910	+
chr13	32341822	32341842	21	1	cccgccactgcactccagcct	32315086	32400266	BRCA2	ENSG00000139618	+
chr13	32586918	32586938	21	1	ggcggcggcggcggcgggcgg	32586452	32778019	PDS5B	ENSG00000083642	+
chr13	33465290	33465314	25	1	ccgcctcccgggttcacgccattct	33355206	33676796	AL139383.1	ENSG00000230490	-
chr13	35825904	35825929	26	1	ccgggttcaagcgattctcctgcctc	35768652	36131306	DCLK1	ENSG00000133083	-
chr13	41230370	41230390	21	1	ttctcctgcctcagcctcccg	41216369	41263577	MTRF1	ENSG00000120662	-
chr13	41230370	41230390	21	1	ttctcctgcctcagcctcccg	41132939	41236686	AL354696.2	ENSG00000278390	+
chr13	43066710	43066731	22	1	cctcccgggttcatgccattct	43023203	43114213	DNAJC15	ENSG00000120675	+
chr13	45385401	45385423	23	1	tcggaggttgcagtgagccgaga	45341345	45417975	TPT1-AS1	ENSG00000170919	+
chr13	50067434	50067460	27	1	cctcccgggttcatgccattctcctgc	49956670	50125720	DLEU2	ENSG00000231607	-
chr13	51745738	51745761	24	1	Taaaaaaaaaaaaaaaaaaaaaaa	51584455	51767709	WDFY2	ENSG00000139668	+
chr13	61016979	61017001	23	1	tccgcctcccgggttcacgccat	60618991	61176758	LINC00378	ENSG00000225249	+
chr13	62221033	62221052	20	1	cagtgagccgagatctcgcc	62212577	62249947	LINC01075	ENSG00000230142	+
chr13	66779814	66779842	29	1	cAtctctctctctctctctctctctctct	66302834	67230445	PCDH9	ENSG00000184226	-
chr13	67596203	67596227	25	1	aggagaatggcatgaacccgggagg	67577624	67787804	AL512452.1	ENSG00000287876	-
chr13	67669873	67669911	39	1	cccgagtagctgggactacaggcgcccgccaccttgccc	67577624	67787804	AL512452.1	ENSG00000287876	-
chr13	89075923	89075954	32	1	ccacccccgggttcaagtgattctcctgcctc	88522185	89163186	AL445242.1	ENSG00000286422	-
chr13	90117846	90117871	26	1	gagaatcgcttgaacctgggaggtgg	90060247	90119719	LINC00559	ENSG00000261446	-
chr13	92368546	92368574	29	1	aggcaggagaatcgcttgaacctgggatt	92339794	92379536	GPC5-AS2	ENSG00000232885	-
chr13	92368546	92368574	29	1	aggcaggagaatcgcttgaacctgggatt	91398621	92873682	GPC5	ENSG00000179399	+
chr13	92398334	92398359	26	1	caggagaatggcgtgaacccgggagg	91398621	92873682	GPC5	ENSG00000179399	+
chr13	97956081	97956108	28	1	aagatcgcgccactgcactccagcctgg	97953658	98024297	IPO5	ENSG00000065150	+
chr13	99199296	99199317	22	1	ggaggctgaggcaggagaatcg	99181223	99200757	UBAC2-AS1	ENSG00000228889	-
chr13	107269840	107269875	36	1	cgggttcacgccattctcctgcctcagccttggagt	107163510	107866735	FAM155A	ENSG00000204442	-
chr13	112066654	112066677	24	4	gccgccgccgccgccgccgcgcgc	112056845	112108015	SOX1-OT	ENSG00000224243	+
chr13	112103849	112103870	22	1	gggcgggggcgcggggaggagg	112056845	112108015	SOX1-OT	ENSG00000224243	+
chr13	112324458	112324479	22	1	CATCCCCCGCCGCCCCCACCCC	112322567	112331225	LINC01044	ENSG00000223626	-
chr13	113630156	113630185	30	1	cacacacacacacacacacacacacacGCG	113584721	113641473	TFDP1	ENSG00000198176	+
chr14	16057538	16057578	41	61	GTGAACTGCAGGACACATTGATCATCGACACTTGAATGCAC	16057472	16057622	RF00002	ENSG00000283274	+
chr14	16057607	16057627	21	2	GCCTGTCTGAGCGTCGCTTGC	16057472	16057622	RF00002	ENSG00000283274	+
chr14	21452588	21452611	24	1	aagccgagatcgcgccactgcgct	21385194	21456126	CHD8	ENSG00000100888	-
chr14	22820700	22820727	28	1	gaggcaggagaatcgcttgaacccggga	22773222	22829820	SLC7A7	ENSG00000155465	-
chr14	23064767	23064799	33	1	catgcctgtaatcccagctactcagggtgctga	23058564	23095614	ACIN1	ENSG00000100813	-
chr14	23517825	23517850	26	2	ccatccattttcagggctagttgatt	23511760	23560778	ZFHX2-AS1	ENSG00000157306	+
chr14	24212339	24212362	24	1	cccgcctcggcctcccaaagtgtt	24209583	24213869	CHMP4A	ENSG00000254505	-
chr14	24212339	24212362	24	1	cccgcctcggcctcccaaagtgtt	24189157	24213473	AL136295.1	ENSG00000254692	-
chr14	24212339	24212362	24	1	cccgcctcggcctcccaaagtgtt	24209646	24215987	AL096870.3	ENSG00000260669	-
chr14	24215174	24215201	28	1	ctcccgggttcaagcgattctcctgcct	24209646	24215987	AL096870.3	ENSG00000260669	-
chr14	24215174	24215201	28	1	ctcccgggttcaagcgattctcctgcct	24213943	24216070	MDP1	ENSG00000213920	-
chr14	24215174	24215201	28	1	ctcccgggttcaagcgattctcctgcct	24213955	24232352	NEDD8-MDP1	ENSG00000255526	-
chr14	27775280	27775304	25	1	ggcacgatctcggctcactgcaacc	27258717	27845286	AL390334.1	ENSG00000258932	-
chr14	29734030	29734057	28	1	tttttttttttttttttttttttttttt	29576479	30191898	PRKD1	ENSG00000184304	-
chr14	30558130	30558154	25	1	tctcgatctcctgacctcgtgatcc	30437992	30573629	G2E3-AS1	ENSG00000257636	-
chr14	31046152	31046177	26	1	tctccatgttggtcaggctggtctgg	31025106	31096450	AP4S1	ENSG00000100478	+
chr14	32553268	32553289	22	1	tcaagccattctcctgcctcag	32329298	32837684	AKAP6	ENSG00000151320	+
chr14	34560562	34560583	22	1	cctcccgggttcacgccatcct	34556774	34561298	AL445363.2	ENSG00000259135	+
chr14	34845769	34845797	29	1	gagaatcacttgaacccaggagacggggg	34752731	34875647	BAZ1A	ENSG00000198604	-
chr14	35059600	35059634	35	1	tctcggctcactgcaacctctgcctcccaggttgg	35044907	35113130	FAM177A1	ENSG00000151327	+
chr14	35101061	35101084	24	1	cacctcccgggttcaagcgattct	35044907	35113130	FAM177A1	ENSG00000151327	+
chr14	35101061	35101084	24	1	cacctcccgggttcaagcgattct	35085467	35122517	PPP2R3C	ENSG00000092020	-
chr14	36517674	36517696	23	3	cccgccgcccccgccgccgccgc	36473207	36519521	SFTA3	ENSG00000257520	-
chr14	36517674	36517696	23	3	cccgccgcccccgccgccgccgc	36516392	36521149	NKX2-1	ENSG00000136352	-
chr14	36517674	36517696	23	3	cccgccgcccccgccgccgccgc	36320753	36656163	AL132857.1	ENSG00000283098	+
chr14	46073867	46073886	20	1	gtctcaaaaaaaaaaaaaaa	45891087	46501903	LINC00871	ENSG00000258700	+
chr14	46352024	46352051	28	1	gctaggctggtctcgaactcctgacctg	45891087	46501903	LINC00871	ENSG00000258700	+
chr14	49684366	49684390	25	1	gaggcaggagaatggcgtgaacccg	49643555	49688422	POLE2	ENSG00000100479	-
chr14	50323480	50323511	32	1	acctcctgggttcaagtgattctcctgcctca	50312326	50335558	DMAC2L	ENSG00000125375	+
chr14	51469364	51469387	24	1	agcactttgggaggccgaggcggg	51454512	51599952	FRMD6-AS2	ENSG00000258537	-
chr14	51469513	51469543	31	1	tgaggcaggagaatggcgtgaacccgggagg	51454512	51599952	FRMD6-AS2	ENSG00000258537	-
chr14	55015721	55015746	26	1	cacagtctcactctgtcgcccaggct	54938949	55027105	WDHD1	ENSG00000198554	-
chr14	55580248	55580269	22	1	GCGACTgcggcggcggcggcgg	55496786	55580888	KTN1-AS1	ENSG00000186615	-
chr14	55580248	55580269	22	1	GCGACTgcggcggcggcggcgg	55559072	55701526	KTN1	ENSG00000126777	+
chr14	61724365	61724385	21	1	ctctctctctctctctcCccc	61695513	61748259	HIF1A	ENSG00000100644	+
chr14	61724365	61724385	21	1	ctctctctctctctctcCccc	61707564	61751099	HIF1A-AS2	ENSG00000258667	-
chr14	63173505	63173526	22	1	aggagaatcgcttgaacccggg	63122888	63178190	AL137191.1	ENSG00000259093	-
chr14	63610908	63610941	34	1	gccaggctggtctcgaactcctgaccttgtaatt	63597039	63641861	WDR89	ENSG00000140006	-
chr14	64573916	64573939	24	1	aaaaaaaaaaaaaaaaaaaaaaaa	64549920	64589381	PPP1R36	ENSG00000165807	+
chr14	64573916	64573939	24	1	aaaaaaaaaaaaaaaaaaaaaaaa	64552694	64596536	AL049869.2	ENSG00000259076	-
chr14	65644441	65644465	25	1	ccaccgcctcccgggttcacgccat	65410592	65744121	FUT8	ENSG00000033170	+
chr14	68945743	68945765	23	2	CCACAGCTTTGCACCCATACTCC	68874143	68979440	ACTN1	ENSG00000072110	-
chr14	69654905	69654928	24	1	ctgcctcagcctcctgagtagctg	69611596	69715144	SUSD6	ENSG00000100647	+
chr14	71865665	71865686	22	1	cctgtctcagcctcccaagtag	71848606	71928596	AC005993.1	ENSG00000266869	+
chr14	73098732	73098754	23	1	ctcccgggttcaagcgattctcc	73058532	73123899	RBM25	ENSG00000119707	+
chr14	73927956	73927984	29	1	gactcctgagtagctgggattacaggcgg	73851971	73932278	AC005520.1	ENSG00000258653	+
chr14	73927956	73927984	29	1	gactcctgagtagctgggattacaggcgg	73886617	73932511	ZNF410	ENSG00000119725	+
chr14	73927956	73927984	29	1	gactcctgagtagctgggattacaggcgg	73896164	73938114	AC005480.1	ENSG00000258891	-
chr14	74164102	74164123	22	1	ctccggagtagctgggactaca	74084796	74201235	LIN52	ENSG00000205659	+
chr14	76403729	76403758	30	1	CATCtttttttttttgagacagagtttcac	76310712	76501837	ESRRB	ENSG00000119715	+
chr14	77407956	77407985	30	1	ctcccgggttcaagcgattctcctgcctca	77394021	77423517	NOXRED1	ENSG00000165555	-
chr14	77703536	77703562	27	1	ccgcccgcctcggcctcccaaagtgtt	77672404	77708023	ALKBH1	ENSG00000100601	-
chr14	77768449	77768468	20	2	CAGGCATGATCAACCAGGTA	77760830	77769742	C14orf178	ENSG00000197734	+
chr14	80286314	80286344	31	1	ggctggagtgcagtggcgtgatctcggctgg	80197527	80387757	DIO2	ENSG00000211448	-
chr14	80286314	80286344	31	1	ggctggagtgcagtggcgtgatctcggctgg	80211419	80455469	DIO2-AS1	ENSG00000258766	+
chr14	89204073	89204101	29	1	acacacacacacacacacacacacacaca	89124871	89619149	FOXN3	ENSG00000053254	-
chr14	89875048	89875089	42	21	tggacatctaagggcatcacagacctgttattgctcaatctc	89412312	89954659	AL137230.2	ENSG00000259053	-
chr14	89875048	89875089	42	21	tggacatctaagggcatcacagacctgttattgctcaatctc	89794669	89954777	EFCAB11	ENSG00000140025	-
chr14	89875146	89875170	25	1	gttcgcgtaactagttagcatgcca	89412312	89954659	AL137230.2	ENSG00000259053	-
chr14	89875146	89875170	25	1	gttcgcgtaactagttagcatgcca	89794669	89954777	EFCAB11	ENSG00000140025	-
chr14	91211909	91211932	24	1	tcctgcctcagcctccccagtagc	91060333	91225632	DGLUCY	ENSG00000133943	+
chr14	91237631	91237652	22	1	gttcaagcgagtctcctgcctc	91232532	91253925	GPR68	ENSG00000119714	-
chr14	91509782	91509801	20	1	gcggggccgcgccgccgccT	91457611	91510554	PPP4R3A	ENSG00000100796	-
chr14	92373000	92373025	26	1	ctttctttctttctttctttcgagat	92322581	92501483	SLC24A4	ENSG00000140090	+
chr14	92474572	92474604	33	1	catcccggattcaagcgattctcctgcctcagc	92322581	92501483	SLC24A4	ENSG00000140090	+
chr14	92719270	92719293	24	2	ccgccgccaccgccgccgccgccg	92703807	92748679	LGMN	ENSG00000100600	-
chr14	93184938	93184957	20	1	GGGGGCGGGGCGCGCGCGCT	93184951	93187089	TMEM251	ENSG00000153485	+
chr14	95540828	95540847	20	1	TGCCCAGTGTTCTGAATGTG	95533503	95544724	GLRX5	ENSG00000182512	+
chr14	98925113	98925138	26	1	gttcgagaccagcccggccaacatgg	98925137	98927805	AL132796.2	ENSG00000259119	-
chr14	99603437	99603465	29	18	cggcgccgcccccgccgccgccgccaccg	99500190	99604207	CCDC85C	ENSG00000205476	-
chr14	100240071	100240092	22	1	cggcggcggcggcgggcggcgg	100238298	100282792	YY1	ENSG00000100811	+
chr14	100919318	100919342	25	1	tcggctcactgcaacctccgcttcc	100836269	100947194	AL117190.1	ENSG00000258399	+
chr14	100919318	100919342	25	1	tcggctcactgcaacctccgcttcc	100894770	101038859	MEG8	ENSG00000225746	+
chr14	102087143	102087165	23	1	CAGCCGCCGCCGCGGCCGCGCGC	102080738	102139699	HSP90AA1	ENSG00000080824	-
chr14	103964652	103964671	20	1	aagtagctgggactacaggc	103928456	104052667	TDRD9	ENSG00000156414	+
chr15	24031691	24031717	27	1	agagagagagagagagagaaagaaggg	23912411	24090821	PWRN4	ENSG00000260232	+
chr15	24795428	24795448	21	1	aggctggagtgcagtggcggg	24558060	24912924	AC090983.2	ENSG00000286110	+
chr15	24795428	24795448	21	1	aggctggagtgcagtggcggg	24101827	24823365	PWRN1	ENSG00000259905	+
chr15	24927474	24927494	21	1	AAAtttttttttttttttttt	24823637	24978723	SNRPN	ENSG00000128739	+
chr15	24935202	24935230	29	1	gttgaggttgcagtgagccgagatcatgc	24823637	24978723	SNRPN	ENSG00000128739	+
chr15	26974946	26974966	21	1	tcactgcaacctctgcctcct	26971181	27541984	GABRG3	ENSG00000182256	+
chr15	31158576	31158605	30	1	gagatcgcgccactgcactccagcctgggc	31001061	31161273	TRPM1	ENSG00000134160	-
chr15	31578640	31578661	22	1	ctcccaggttcaagcaattctc	31475398	31870789	OTUD7A	ENSG00000169918	-
chr15	32612724	32612759	36	1	ggaggttgaggcaggagaatcgcttgaacctgggag	32585524	32615158	AC123768.3	ENSG00000262728	-
chr15	32696155	32696176	22	1	tcgcccaggctggagtgcagtg	32641676	32697098	SCG5	ENSG00000166922	+
chr15	33688466	33688493	28	1	gggaggctgaggcaggagaatggcgtgg	33310945	33866121	RYR3	ENSG00000198838	+
chr15	33705095	33705125	31	1	cactctttctctctctctctctctctctctc	33310945	33866121	RYR3	ENSG00000198838	+
chr15	35939621	35939649	29	1	aggcaggagaatggcgtgaacccgggagg	35919892	36049537	AC040918.1	ENSG00000259245	+
chr15	35939621	35939649	29	1	aggcaggagaatggcgtgaacccgggagg	35939167	36252257	AC021351.1	ENSG00000259639	-
chr15	35968878	35968909	32	1	ccgggttcacgccattctcctgcctcagcctc	35919892	36049537	AC040918.1	ENSG00000259245	+
chr15	35968878	35968909	32	1	ccgggttcacgccattctcctgcctcagcctc	35939167	36252257	AC021351.1	ENSG00000259639	-
chr15	39889446	39889465	20	1	atgaggcaggagaatcactt	39799032	39920892	GPR176	ENSG00000166073	-
chr15	40358249	40358269	21	1	ccgccaccgccgccgccgccg	40358219	40378621	DISP2	ENSG00000140323	+
chr15	40658831	40658856	26	1	gaggcaggagaatcgcttgaacctgg	40594020	40664342	KNL1	ENSG00000137812	+
chr15	41223732	41223766	35	1	gcgggcgcctgtagtcccagctacttgggagtctg	41182725	41230743	EXD1	ENSG00000178997	-
chr15	43498536	43498561	26	1	agagagagagagagaaagaagtgctg	43403061	43510728	TP53BP1	ENSG00000067369	-
chr15	43853811	43853833	23	1	caggagaatcgcttgaacccggg	43826980	43868412	WDR76	ENSG00000092470	+
chr15	44537203	44537222	20	1	ggcggcggcggcggcggggg	44537125	44563029	EIF3J	ENSG00000104131	+
chr15	44959458	44959483	26	1	cctgggttcaagcgattctcctgcct	44956687	44979229	TERB2	ENSG00000167014	+
chr15	48155840	48155861	22	1	tctcagctcactgcaacctctg	48134632	48178353	MYEF2	ENSG00000104177	-
chr15	52805381	52805402	22	5	gcggcggcggcggcggcggggg	52800168	52805972	AC016044.1	ENSG00000259203	-
chr15	53735041	53735061	21	1	cacagcactttgggaggccga	53513741	53762878	WDR72	ENSG00000166415	-
chr15	54050066	54050086	21	1	ttcaagcaattctcctgcctc	54048588	54050876	AC010867.1	ENSG00000259619	-
chr15	54050066	54050086	21	1	ttcaagcaattctcctgcctc	53978201	54633414	UNC13C	ENSG00000137766	+
chr15	55953105	55953129	25	1	taagcctcccgagtagctgggactg	55826922	55993746	NEDD4	ENSG00000069869	-
chr15	57105494	57105532	39	1	aatctcactcccaggttcaagcgattctcctgcctcagc	56918623	57299281	TCF12	ENSG00000140262	+
chr15	58249298	58249319	22	1	tgcagtgagccgagatcgtgcc	57953424	58497866	ALDH1A2	ENSG00000128918	-
chr15	58975571	58975593	23	1	gcctgggcgacagagtgagactc	58865175	59097419	RNF111	ENSG00000157450	+
chr15	60465847	60465877	31	1	gttcaagcgattctcctgcctcagtctcctg	60419609	60479160	ICE2	ENSG00000128915	-
chr15	61323400	61323420	21	1	gtctcgctctgtcacccaggc	61298791	61635449	AC104574.2	ENSG00000259616	-
chr15	63704896	63704918	23	1	gcccggctaattttttgtatttt	63608618	63833948	HERC1	ENSG00000103657	-
chr15	63704896	63704918	23	1	gcccggctaattttttgtatttt	63675146	63713758	AC073167.1	ENSG00000259589	+
chr15	64703228	64703252	25	2	ccgccaccgccgccgccgccgccgc	64687573	64703281	OAZ2	ENSG00000180304	-
chr15	64703228	64703252	25	2	ccgccaccgccgccgccgccgccgc	64701248	64719602	AC100830.1	ENSG00000259635	+
chr15	64963855	64963882	28	1	cacccaattctcctgcctcagcctcccg	64963022	64990310	SPG21	ENSG00000090487	-
chr15	65742527	65742549	23	1	gtgattctcctgcctcagcctcc	65658046	65792293	DENND4A	ENSG00000174485	-
chr15	65742527	65742549	23	1	gtgattctcctgcctcagcctcc	65726054	65891989	RAB11A	ENSG00000103769	+
chr15	65800705	65800743	39	1	aggagaatcgcttgaacctgggaagcggaggttgcagtg	65726054	65891989	RAB11A	ENSG00000103769	+
chr15	66197515	66197539	25	1	cgggttcaagccattctcctgcctc	65895079	66253747	MEGF11	ENSG00000157890	-
chr15	67018777	67018803	27	1	aacactttgggaggccgaggcgggcgg	66984103	67065268	AC087482.1	ENSG00000259347	-
chr15	67648637	67648665	29	1	atctcggctcactgcaacctccactgcaa	67542703	67807117	MAP2K5	ENSG00000137764	+
chr15	68148542	68148566	25	1	ccacagcctcccgagtagctgggat	68054179	68198603	PIAS1	ENSG00000033800	+
chr15	68650119	68650145	27	1	agcactttgggaggccgaggcgggctg	68578969	68727806	CORO2B	ENSG00000103647	+
chr15	71850767	71850793	27	1	aaaaaaaaaaaaaaaaaaaaaaaaaaa	71822291	72118577	MYO9A	ENSG00000066933	-
chr15	72150270	72150293	24	1	gagtgattctcctgcctcagcctc	72140504	72155459	AC020779.2	ENSG00000260173	-
chr15	72153248	72153271	24	1	gccactgcactctagcctggggga	72140504	72155459	AC020779.2	ENSG00000260173	-
chr15	72474867	72474886	20	1	cggcggtggcggcggcggcg	72407778	72475168	TMEM202-AS1	ENSG00000261423	-
chr15	72474867	72474886	20	1	cggcggtggcggcggcggcg	72474330	72602987	ARIH1	ENSG00000166233	+
chr15	73753234	73753253	20	1	gcccccggcccgccccgccg	73752317	73770613	INSYN1-AS1	ENSG00000260469	+
chr15	75571155	75571183	29	1	gaggctgaggcaggagaattgcttgaacc	75527150	75601205	AC105036.3	ENSG00000260269	-
chr15	75571155	75571183	29	1	gaggctgaggcaggagaattgcttgaacc	75463251	75579289	PTPN9	ENSG00000169410	-
chr15	75609277	75609306	30	1	cttcctgggttcacgccattctcctgcctc	75598083	75626469	SNUPN	ENSG00000169371	-
chr15	79089478	79089499	22	3	gcgactgcggcggcggcggcgg	78959947	79090773	RASGRF1	ENSG00000058335	-
chr15	80695065	80695085	21	1	Tggcggcggcggcggcggcgg	80679684	80755621	ABHD17C	ENSG00000136379	+
chr15	82394493	82394528	36	1	ttgcctcctggggtcaagcgattctcctgcctcagc	82355142	82420075	UBE2Q2P2	ENSG00000259429	+
chr15	82483559	82483578	20	1	tgtctcaaaaaaaaaaaaaa	82472993	82513950	GOLGA2P10	ENSG00000255769	-
chr15	83207686	83207711	26	7	ccgccgccgccgccgccgccgcGCGC	83112738	83207823	HDGFL3	ENSG00000166503	-
chr15	83207686	83207711	26	7	ccgccgccgccgccgccgccgcGCGC	83179182	83439445	AC103876.1	ENSG00000259986	+
chr15	85563330	85563351	22	1	tttttttttttttttttttttt	85380571	85749358	AKAP13	ENSG00000170776	+
chr15	85606168	85606195	28	1	cttggctcactgcaacctccgcctctag	85380571	85749358	AKAP13	ENSG00000170776	+
chr15	88595395	88595416	22	1	ctctggaggctgaggcaggaga	88585566	88605110	LINC01586	ENSG00000249487	-
chr15	90247848	90247879	32	1	ccttccaagtagctgggactacaggcgcccgc	90234200	90265462	AC091167.7	ENSG00000284626	+
chr15	90764821	90764849	29	1	cctataatcccagcactttgggaggctga	90717346	90816166	BLM	ENSG00000197299	+
chr15	91853884	91853904	21	1	cggcggcggcggcggcggGGG	91853708	92172435	SLCO3A1	ENSG00000176463	+
chr15	96242199	96242223	25	1	gcatgatctcggctcactgcaacct	95990582	96300990	AC012409.2	ENSG00000275443	+
chr15	96242199	96242223	25	1	gcatgatctcggctcactgcaacct	96110040	96327361	NR2F2-AS1	ENSG00000247809	-
chr15	98250962	98250983	22	1	cctcctgggttcacgccattct	98038571	98293199	AC022523.1	ENSG00000259199	-
chr15	98348678	98348708	31	1	acttccagtgagccgagatcgcgccactgca	98323902	98420998	LINC02351	ENSG00000277987	-
chr15	99089065	99089089	25	1	gaggcaggagaattgcttgaacctg	98954149	99105824	AC036108.1	ENSG00000259475	-
chr15	99286213	99286238	26	1	ctccgcctcccaggttcaagcagttc	99251362	99390729	LRRC28	ENSG00000168904	+
chr15	99399457	99399481	25	1	ccagcactttaggaggctgaggcgg	99396613	99401315	AC015660.2	ENSG00000259760	-
chr15	99627245	99627267	23	1	ccccgcctctactaaaaatacaa	99565417	99716466	MEF2A	ENSG00000068305	+
chr15	100811442	100811461	20	1	cccgggttcaagccattctc	100716249	100828497	AC087762.1	ENSG00000259579	+
chr15	101277420	101277446	27	1	ccgccgccgccgccgccgcccagccct	101270817	101277500	SELENOS	ENSG00000131871	-
chr16	434293	434315	23	1	ttgtatttttagtagaggcgggg	425649	523011	RAB11FIP3	ENSG00000090565	+
chr16	1408968	1408990	23	1	gtgcagtggcgcgatctcggctc	1363205	1414751	UNKL	ENSG00000059145	-
chr16	1408968	1408990	23	1	gtgcagtggcgcgatctcggctc	1408834	1412248	AL032819.1	ENSG00000260132	+
chr16	1504642	1504666	25	1	ccccctcccgggttcacgccattct	1493344	1510457	TELO2	ENSG00000100726	+
chr16	2346933	2346958	26	1	ccgcccgcctcggcctcccaaagtgc	2339150	2426699	ABCA17P	ENSG00000238098	+
chr16	2358377	2358406	30	1	ccatcctgggttcaagcgattctcctgcct	2339150	2426699	ABCA17P	ENSG00000238098	+
chr16	2576678	2576703	26	1	agactggtctcaaactcctggcctcg	2575628	2577373	AC093525.9	ENSG00000279568	-
chr16	2576678	2576703	26	1	agactggtctcaaactcctggcctcg	2537979	2603188	PDPK1	ENSG00000140992	+
chr16	2923415	2923442	28	1	ttttgtatttttagtagagacgggcttg	2911937	2951208	FLYWCH1	ENSG00000059122	+
chr16	3282103	3282141	39	1	gaggcaggagaatcgcttgaacccgggagggggaggttt	3263800	3301401	ZNF263	ENSG00000006194	+
chr16	3478117	3478140	24	1	ccccagctactcgggaggctgagg	3443649	3486953	NAA60	ENSG00000122390	+
chr16	3478117	3478140	24	1	ccccagctactcgggaggctgagg	3458071	3515564	AC004224.2	ENSG00000263212	+
chr16	3478117	3478140	24	1	ccccagctactcgggaggctgagg	3365099	3479550	AC025283.3	ENSG00000285329	+
chr16	3628636	3628664	29	1	caaacctccgcctcccgggttcacgccat	3611728	3680143	DNASE1	ENSG00000213918	+
chr16	4581599	4581621	23	1	ctccagcctgggcgacagagcaa	4556490	4600714	C16orf96	ENSG00000205832	+
chr16	8731894	8731913	20	1	cccaggctggagtgcagtgg	8674596	8784575	ABAT	ENSG00000183044	+
chr16	9100705	9100727	23	1	ttgtatttttagtagaggcgggg	9091644	9121635	C16orf72	ENSG00000182831	+
chr16	10953839	10953861	23	1	tgctggcgggcgcctgtagtccc	10944564	11182186	CLEC16A	ENSG00000038532	+
chr16	14302279	14302298	20	1	CCGTCGGCTGCGCGCTCTCT	14301389	14331067	MIR193BHG	ENSG00000262454	+
chr16	15151322	15151346	25	1	ggctgaggcaggagaatcgcttgca	15125242	15154564	PKD1P6	ENSG00000250251	-
chr16	15698350	15698377	28	1	tcccagccactgcactccagcctgggtg	15643267	15726353	NDE1	ENSG00000072864	+
chr16	16016245	16016268	24	1	ctgggttcaagtgattctcctgtc	15949577	16143074	ABCC1	ENSG00000103222	+
chr16	16048728	16048761	34	1	tgtaatcccagcactttgggaggccgaggcgggc	15949577	16143074	ABCC1	ENSG00000103222	+
chr16	16640874	16640904	31	1	gaggcaggagaatcacttgaacccaggaggc	16499533	16664135	AC136431.1	ENSG00000260126	+
chr16	19028747	19028772	26	1	tcgggttcaagtgattctcctgcctt	18983934	19063942	TMC7	ENSG00000170537	+
chr16	19065016	19065041	26	1	tgcgatctcggctcactgcaacctgg	19062144	19067691	AC099518.4	ENSG00000261465	-
chr16	21296903	21296925	23	1	ggaggctgaggcaggagaatggt	21238874	21303083	CRYM	ENSG00000103316	-
chr16	21411859	21411879	21	1	gaggcaggagaatcacttgaa	21402237	21448567	NPIPB3	ENSG00000169246	-
chr16	23517273	23517293	21	1	aggctggagtgcagtggcggg	23463542	23521995	GGA2	ENSG00000103365	-
chr16	24681325	24681344	20	1	tcaagtgattctcctgcctc	24610209	24827632	TNRC6A	ENSG00000090905	+
chr16	25692028	25692047	20	1	gcgcgcggcggcggcggcag	25691959	26137685	HS3ST4	ENSG00000182601	+
chr16	27596924	27596948	25	1	gaggcaggagaatcacttgaacccg	27550133	27780369	KIAA0556	ENSG00000047578	+
chr16	28063198	28063226	29	3	gcggtggcggcggcggcggcggcggcggg	27787528	28063714	GSG1L	ENSG00000169181	-
chr16	29338187	29338207	21	1	gaggcaggagaatggcttgaa	29291220	29372110	AC025279.1	ENSG00000198106	+
chr16	29480853	29480881	29	1	caagaggctgaggcaggagaatcacttga	29478879	29482591	AC133555.1	ENSG00000257506	+
chr16	30967235	30967263	29	1	cctccgcctcccgggttcaagcgattctc	30957754	30984664	SETD1A	ENSG00000099381	+
chr16	34162990	34163023	34	4	GTCGATGAAGAACGCAGCTAGCTGTGAGAACTAA	34162959	34163110	RNA5-8SP2	ENSG00000200434	+
chr16	34163035	34163071	37	17	GGACAGATTGATCATCGACACTTCGAACGCAATTGCA	34162959	34163110	RNA5-8SP2	ENSG00000200434	+
chr16	34163095	34163123	29	5	GCCTGTCTGAGCGTCGCTTGCCGATCAGT	34162959	34163110	RNA5-8SP2	ENSG00000200434	+
chr16	35388079	35388098	20	1	ctgaggcaggagaatggcat	35363412	35390584	LINC01566	ENSG00000259841	+
chr16	35643703	35643728	26	1	agtgattctcctgcctcagcctcttg	35636687	35645180	KIF18BP1	ENSG00000260746	-
chr16	46825813	46825847	35	1	ctgaggcaggagaatcgcttgaacctggaaggcag	46796603	46831180	C16orf87	ENSG00000155330	-
chr16	47504906	47504925	20	1	agggcacgtgttaggacctg	47461123	47701523	PHKB	ENSG00000102893	+
chr16	47505333	47505355	23	1	gaccccagaaaaggtgttggttg	47461123	47701523	PHKB	ENSG00000102893	+
chr16	52054039	52054060	22	1	cagtggcgggatctcggctcac	52005487	52078474	C16orf97	ENSG00000261190	-
chr16	53440952	53440972	21	1	tcttttttttttttttttttt	53433977	53491648	RBL2	ENSG00000103479	+
chr16	57092566	57092587	22	1	ccgccgccgccgccgccgcccg	57092583	57148369	CPNE2	ENSG00000140848	+
chr16	65295986	65296016	31	1	ccgggttcaagccattctcctgcctcagcct	65233056	65432820	AC009055.1	ENSG00000260364	+
chr16	65295986	65296016	31	1	ccgggttcaagccattctcctgcctcagcct	65284496	65576345	LINC00922	ENSG00000261742	-
chr16	68903806	68903837	32	1	cagctactcaggaggctgaggcaggactgtca	68843531	69085182	TANGO6	ENSG00000103047	+
chr16	69278541	69278572	32	1	cacctcctgggttcaagcgattctcctgcctc	69187129	69309052	SNTB2	ENSG00000168807	+
chr16	69359428	69359456	29	1	tgaggcaggagaatcacttgaacccagga	69355567	69408571	TERF2	ENSG00000132604	-
chr16	69683112	69683136	25	1	aaggcaggagaatcgcttgaaccca	69565094	69704666	NFAT5	ENSG00000102908	+
chr16	70566042	70566066	25	1	gggaggcggaggttgcagtgagccg	70523791	70577670	SF3B3	ENSG00000189091	+
chr16	71769181	71769216	36	1	gctgaggcaggagaatcacttgaacccaggaggagg	71729000	71809201	AP1G1	ENSG00000166747	-
chr16	72787711	72787731	21	1	ccgccgccaccgccgccgccg	72665123	72822781	AC004943.2	ENSG00000259768	+
chr16	72787711	72787731	21	1	ccgccgccaccgccgccgccg	72782885	73891871	ZFHX3	ENSG00000140836	-
chr16	73457701	73457725	25	1	ggaggcggaggttgcagcgagccga	72782885	73891871	ZFHX3	ENSG00000140836	-
chr16	73457701	73457725	25	1	ggaggcggaggttgcagcgagccga	73386771	73504954	LINC01568	ENSG00000258779	+
chr16	74929165	74929191	27	1	cccgggttcatgccattctcctgcctc	74871362	75000173	WDR59	ENSG00000103091	-
chr16	75565425	75565444	20	1	ggctggagtgcagtggtgtg	75541399	75608445	AC025287.1	ENSG00000259992	-
chr16	77233114	77233146	33	1	ggaggctgaggcaggagaatggcttgaactgga	77201474	77249957	AC009139.2	ENSG00000261063	-
chr16	77832033	77832056	24	1	gcccaagctggtctcgaactcctg	77788564	77980107	VAT1L	ENSG00000171724	+
chr16	78805524	78805556	33	1	ccgcccgcctcagcctcccaaagtgctgggatt	78099430	79212667	WWOX	ENSG00000186153	+
chr16	80942752	80942771	20	1	aggaggctgaggcaggggaa	80828736	81006894	AC009070.1	ENSG00000286221	-
chr16	80978987	80979013	27	1	aggagaatggcgtgaacccgggaggag	80828736	81006894	AC009070.1	ENSG00000286221	-
chr16	80978987	80979013	27	1	aggagaatggcgtgaacccgggaggag	80966448	81020270	CMC2	ENSG00000103121	-
chr16	81868475	81868496	22	3	ggctgattctgccaagcccgtc	81739097	81962685	PLCG2	ENSG00000197943	+
chr16	81868640	81868661	22	1	gaatttcttcactttgacattc	81739097	81962685	PLCG2	ENSG00000197943	+
chr16	83942824	83942858	35	1	gctgaggcaggagaatcacttgaacccgggatgca	83908132	83951445	AC009119.2	ENSG00000260300	+
chr16	86510607	86510631	25	2	gcggcggcggcggcggcggcggggg	86510527	86515422	FOXF1	ENSG00000103241	+
chr16	89168016	89168040	25	1	tccgtctgtctgtctgtctgtctgt	89166383	89169147	LINC02138	ENSG00000205015	+
chr16	89718837	89718871	35	1	ccgagtagctgggactacagacacccgccaccagg	89707134	89720898	VPS9D1	ENSG00000075399	-
chr16	89821266	89821292	27	1	tccaggttcaagcgattctcccgcctc	89818179	89871319	SPIRE2	ENSG00000204991	+
chr17	966436	966470	35	1	ttccagggttcaaatgattctcctgcctcagcctc	799310	979776	NXN	ENSG00000167693	-
chr17	1089860	1089891	32	1	tgaggcaggagaatcacttgaacccgcgagga	1003518	1229738	ABR	ENSG00000159842	-
chr17	1139343	1139373	31	1	ccgggttcaagccattctcctgcctcagcct	1003518	1229738	ABR	ENSG00000159842	-
chr17	2032787	2032820	34	1	aggctggagtgcagcggcgtgatctcggctcact	2030110	2043430	DPH1	ENSG00000108963	+
chr17	2131380	2131407	28	1	ccgcctcccgggttcaagcgattctcct	2059839	2303785	SMG6	ENSG00000070366	-
chr17	3742776	3742795	20	1	ctagtagctgggactacagg	3714628	3801188	ITGAE	ENSG00000083457	-
chr17	5039579	5039606	28	1	cccctgcctcagcctcccgagtagctgg	5032600	5052009	SLC52A1	ENSG00000132517	-
chr17	5042627	5042656	30	1	catcctgggttcaagtgattctcctacctc	5032600	5052009	SLC52A1	ENSG00000132517	-
chr17	6017074	6017094	21	1	tttttttttttttttttgaga	5772926	6080792	AC007846.2	ENSG00000285471	+
chr17	6614890	6614914	25	1	ccaggttcaagagattctcctgcct	6578147	6640711	KIAA0753	ENSG00000198920	-
chr17	7394563	7394582	20	1	cggccccgccccccgacccg	7389727	7394842	PLSCR3	ENSG00000187838	-
chr17	7394563	7394582	20	1	cggccccgccccccgacccg	7389734	7404097	TMEM256-PLSCR3	ENSG00000262481	-
chr17	7426370	7426389	20	1	cgccgccgccgccaccgccg	7425616	7427568	SPEM2	ENSG00000184560	+
chr17	7426370	7426389	20	1	cgccgccgccgccaccgccg	7420103	7444081	AC113189.2	ENSG00000262880	+
chr17	7694990	7695022	33	1	tcccccaggctggagtgcagtggcgcgatctca	7686071	7703502	WRAP53	ENSG00000141499	+
chr17	7733571	7733594	24	1	gggttcaagcaattctcctgcctc	7717354	7833744	DNAH2	ENSG00000183914	+
chr17	7885025	7885052	28	1	Cccgccgccgccgccgccgccgccaccg	7884806	7912760	CHD3	ENSG00000170004	+
chr17	7885025	7885052	28	1	Cccgccgccgccgccgccgccgccaccg	7856685	7885238	NAA38	ENSG00000183011	-
chr17	9343019	9343041	23	1	aaaaaaaaaaaaaaaaaaaaaaa	9250471	9576591	STX8	ENSG00000170310	-
chr17	9544958	9544982	25	1	gcactccagcctgggtgacagagcg	9250471	9576591	STX8	ENSG00000170310	-
chr17	9697118	9697146	29	1	gaggcaggagaatcgcttgaacccaggat	9644698	9729687	USP43	ENSG00000154914	+
chr17	9795320	9795352	33	1	caggttcaagtgattctcctgcctcagcctcct	9764186	9805100	AC027045.2	ENSG00000282882	+
chr17	9795320	9795352	33	1	caggttcaagtgattctcctgcctcagcctcct	9791227	9808855	AC027045.1	ENSG00000278944	-
chr17	11721617	11721642	26	1	gagggagagagagagagagagatgga	11598470	11969748	DNAH9	ENSG00000007174	+
chr17	12092971	12092996	26	1	agccgagatcgcgccactgcactccg	12020829	12143830	MAP2K4	ENSG00000065559	+
chr17	13845504	13845523	20	1	atcacctctcatgtctcttc	13755574	14069495	COX10-AS1	ENSG00000236088	-
chr17	15459689	15459713	25	1	gcccgcctcggcctcccaaagtgct	15436015	15503608	CDRT4	ENSG00000239704	-
chr17	15459689	15459713	25	1	gcccgcctcggcctcccaaagtgct	15436021	15563561	TVP23C-CDRT4	ENSG00000259024	-
chr17	16198522	16198543	22	1	tcgagaccagcctgaccaacat	16029157	16218185	NCOR1	ENSG00000141027	-
chr17	16454585	16454619	35	1	gaaggctgaggcaggagaatcgcgtgaacccagga	16438767	16478678	SNHG29	ENSG00000175061	+
chr17	16454585	16454619	35	1	gaaggctgaggcaggagaatcgcgtgaacccagga	16441577	16492153	LRRC75A	ENSG00000181350	-
chr17	19298280	19298306	27	1	cgccccccaggttcaagtgattctcct	19296596	19306261	EPN2-AS1	ENSG00000235397	-
chr17	19298280	19298306	27	1	cgccccccaggttcaagtgattctcct	19215615	19336715	EPN2	ENSG00000072134	+
chr17	19452370	19452412	43	54	gtgaaaagcagttgaacatgggtcagtcggtcctgagacaggc	19417769	19492991	AC004448.2	ENSG00000235979	-
chr17	19921258	19921285	28	1	cccgggttcaagtgattctcctgtctca	19904302	19978343	AKAP10	ENSG00000108599	-
chr17	28297650	28297675	26	1	aggaggctgaggcaggagaattgctt	28275986	28317783	KRT18P55	ENSG00000265480	-
chr17	29358193	29358212	20	1	cctctgcctcctgggttcaa	29352069	29404105	AC068025.2	ENSG00000266111	+
chr17	32142482	32142502	21	1	ccgccgccgccgccgccgccA	32141226	32143135	AC116407.1	ENSG00000214708	-
chr17	32142482	32142502	21	1	ccgccgccgccgccgccgccA	32142454	32253374	RHOT1	ENSG00000126858	+
chr17	32665197	32665218	22	1	cacctccccgccccccgacccg	32627739	32686484	AC025211.1	ENSG00000264458	+
chr17	32665197	32665218	22	1	cacctccccgccccccgacccg	32492522	32877177	MYO1D	ENSG00000176658	-
chr17	32822419	32822453	35	4	TCCGTTCGTCTTCCTCCCTCCCGGCCTCTCCCGCC	32492522	32877177	MYO1D	ENSG00000176658	-
chr17	35126596	35126620	25	1	gggttcaagcaattctcctgcctca	35121615	35130732	FNDC8	ENSG00000073598	+
chr17	35151120	35151316	197	88314	caccgcggggcggggattcggcgctgggctcttccctgttcactcgccattactgagggaatcctggttagtttcttttcctccgctgacaaatatgcttaaattcagcgggtcgccacgtctgatctgaggtcgcgggcctcgatcagaaggacttgggccccacacgagcggcgccggggagtgggtcttccgta	35147817	35189345	UNC45B	ENSG00000141161	+
chr17	35442568	35442593	26	1	caagtagctgggactacaggctcctg	35435096	35448837	SLFN13	ENSG00000154760	-
chr17	38776550	38776575	26	1	caggaggcggaggttgcagtgagccg	38765689	38800126	PIP4K2B	ENSG00000276293	-
chr17	38824587	38824619	33	1	gaggcaggagaatcgcttgaacccaggagggaa	38800441	38825355	CWC25	ENSG00000273559	-
chr17	38927436	38927461	26	1	ccccgtctctactaaaaatacaaaaa	38925168	38929384	LINC00672	ENSG00000263874	+
chr17	40264235	40264262	28	1	aggcaggagaatcacttgaacccagagg	40219304	40284136	WIPF2	ENSG00000171475	+
chr17	42004036	42004061	26	1	gcctctgcctcctgggttcaagtgtt	41976435	42021376	DNAJC7	ENSG00000168259	-
chr17	42015734	42015769	36	2	gtcccagcaactggtgaggctgaggcaggagaatgg	41976435	42021376	DNAJC7	ENSG00000168259	-
chr17	42015734	42015769	36	2	gtcccagcaactggtgaggctgaggcaggagaatgg	42011382	42025644	NKIRAS2	ENSG00000168256	+
chr17	42326721	42326747	27	1	gaggcaggagaatcgcttgaacccagg	42313324	42388568	STAT3	ENSG00000168610	-
chr17	42799939	42799960	22	1	ctgtagtcccagctactccgga	42798792	42811587	CNTD1	ENSG00000176563	+
chr17	43121267	43121290	24	1	cgggaggctgaggcaggagaatgg	43044295	43170245	BRCA1	ENSG00000012048	-
chr17	44480773	44480799	27	1	aggcaggagaatcgcttgaacccgggc	44395281	44503430	GPATCH8	ENSG00000186566	-
chr17	46826867	46826888	22	1	cctcctgggttcaaatgattct	46762506	46833154	WNT3	ENSG00000108379	-
chr17	46849933	46849957	25	1	cacctcccaggttcaagcgattctc	46833201	46886730	WNT9B	ENSG00000158955	+
chr17	47171955	47171987	33	1	GCATTGCGGTGTAGTACAACTGTGTCCTTTCAA	47117703	47189422	CDC27	ENSG00000004897	-
chr17	47530386	47530413	28	1	ttgctctgtcgcccaggctggagtgcag	47522942	47623276	NPEPPS	ENSG00000141279	+
chr17	48551100	48551120	21	1	cccccgccgccgccgccaccg	48543551	48551250	HOXB-AS1	ENSG00000230148	+
chr17	48551100	48551120	21	1	cccccgccgccgccgccaccg	48548870	48604912	HOXB3	ENSG00000120093	-
chr17	48551100	48551120	21	1	cccccgccgccgccgccaccg	48549630	48606414	HOXB-AS3	ENSG00000233101	+
chr17	48551145	48551165	21	1	ccgccgccgccaccgccgccg	48543551	48551250	HOXB-AS1	ENSG00000230148	+
chr17	48551145	48551165	21	1	ccgccgccgccaccgccgccg	48548870	48604912	HOXB3	ENSG00000120093	-
chr17	48551145	48551165	21	1	ccgccgccgccaccgccgccg	48549630	48606414	HOXB-AS3	ENSG00000233101	+
chr17	51108950	51108979	30	1	cctcctgggttcaagcgattctcctgcctc	50962174	51120868	SPAG9	ENSG00000008294	-
chr17	52081754	52081775	22	1	cccgccactgcactccagcctg	51630313	52160017	CA10	ENSG00000154975	-
chr17	53572799	53572831	33	1	aggagaatcacttgaacctgggaggcggagggg	53276760	54365634	AC034268.2	ENSG00000285939	-
chr17	57791263	57791293	31	4	tggattctgggatctgaacccgactcccttt	57771946	57834749	AC015845.2	ENSG00000265542	-
chr17	57791355	57791391	37	5	tcaggaccaactgacccatgttcaactgctgttcaca	57771946	57834749	AC015845.2	ENSG00000265542	-
chr17	58383706	58383737	32	1	ctcccgcgttcaagcgattctccagcctcagc	58345206	58417595	AC004687.2	ENSG00000285897	-
chr17	58383706	58383737	32	1	ctcccgcgttcaagcgattctccagcctcagc	58352500	58417595	RNF43	ENSG00000108375	-
chr17	58383706	58383737	32	1	ctcccgcgttcaagcgattctccagcctcagc	58324472	58415766	TSPOAP1-AS1	ENSG00000265148	+
chr17	58443213	58443240	28	1	ttggccaggctggtctcgaactcctgac	58420167	58488384	HSF5	ENSG00000176160	-
chr17	58642618	58642645	28	1	cccgggttcaagtgattctcctgcctca	58556678	58692055	TEX14	ENSG00000121101	-
chr17	58644730	58644760	31	1	cccccctggttcaagcgattctcctgcctca	58556678	58692055	TEX14	ENSG00000121101	-
chr17	58646989	58647021	33	1	tccacctccagagttcaagcgattctcctgcct	58556678	58692055	TEX14	ENSG00000121101	-
chr17	60400953	60400972	20	1	ttcgagaccagcctggccaa	60177327	60422470	USP32	ENSG00000170832	-
chr17	60400953	60400972	20	1	ttcgagaccagcctggccaa	60392429	60431426	C17orf64	ENSG00000141371	+
chr17	63629518	63629542	25	2	ataactggcttgtggcagccaagtg	63622415	63696303	MAP3K3	ENSG00000198909	+
chr17	64917152	64917180	29	1	aggagaatggcatgaacccgggaggcgga	64854312	64919480	LRRC37A3	ENSG00000176809	-
chr17	66218908	66218927	20	1	gctgaggcaggagaattgct	66212033	66256525	APOH	ENSG00000091583	-
chr17	66592885	66592908	24	1	tgggttcaagcgattctcctgcct	66302613	66810743	PRKCA	ENSG00000154229	+
chr17	67958634	67958661	28	1	caggagaatcacttgaacccaggaggtg	67825503	67984378	BPTF	ENSG00000171634	+
chr17	68459903	68459939	37	2	ctctccatcccgggttcaagcgattctcctgcctcag	68413623	68524949	AC007780.1	ENSG00000267009	+
chr17	68964985	68965008	24	1	ttttttgtatttttagtagagacg	68944531	69042784	ABCA9-AS1	ENSG00000231749	+
chr17	74967021	74967046	26	1	acaaggtcaggagttcgagaccaccc	74950742	74973166	HID1	ENSG00000167861	-
chr17	75918614	75918635	22	1	cagcctcccgagtggctgggac	75898645	75930129	AC087289.4	ENSG00000267426	-
chr17	75918614	75918635	22	1	cagcctcccgagtggctgggac	75909574	75941140	FBF1	ENSG00000188878	-
chr17	76052014	76052036	23	1	tctcctgcctcagcctccggagt	76038775	76072517	SRP68	ENSG00000167881	-
chr17	76231241	76231265	25	1	cccgcctcggcctcccaaagtgctc	76142465	76240493	RNF157	ENSG00000141576	-
chr17	76486187	76486219	33	1	ccaacctccacttcccaggttcaagcgattctc	76470891	76501790	RHBDF2	ENSG00000129667	-
chr17	77162246	77162299	54	1609	tctgacttaaaggcgttcagtcataatcccacagatggtagcttcgccccattg	77088749	77217101	SEC14L1	ENSG00000129657	+
chr17	77202502	77202527	26	1	ccagctattcgggaggctgaggcagg	77088749	77217101	SEC14L1	ENSG00000129657	+
chr17	77346045	77346067	23	1	ggttcaagccattctcctgcctc	77280569	77500596	SEPT9	ENSG00000184640	+
chr17	78091321	78091341	21	1	cgtctcaaaaaaaaaaaaaaa	77959240	78108835	TNRC6C	ENSG00000078687	+
chr17	78700697	78700726	30	1	gtatttttagtagagacggggtttcaccat	78674048	78782297	CYTH1	ENSG00000108669	-
chr17	80684529	80684553	25	1	cctcctcccgggttcacgccattct	80544819	80966371	RPTOR	ENSG00000141564	+
chr17	81594277	81594304	28	1	aaaaaaaaaaaaaaaaaaaaaaaaaaaa	81556887	81648465	NPLOC4	ENSG00000182446	-
chr17	81705393	81705413	21	1	aaaaaaaaaaaaaaaaaaaga	81703367	81707517	MRPL12	ENSG00000262814	+
chr17	81705393	81705413	21	1	aaaaaaaaaaaaaaaaaaaga	81703371	81720539	AC139530.3	ENSG00000262660	+
chr17	82382395	82382415	21	1	cctccgcctcccaggttcagg	82381110	82382690	AC132938.1	ENSG00000260011	-
chr17	82792213	82792235	23	1	caggagaatcgctcgaacccagg	82752065	82945914	TBCD	ENSG00000141556	+
chr18	617392	617411	20	1	cgagaccagcctgacccaca	596988	650334	CLUL1	ENSG00000079101	+
chr18	2817879	2817903	25	1	tgtttgggaggctgaggcaggagga	2688564	2833065	AP001011.1	ENSG00000266049	-
chr18	3285028	3285049	22	1	cggaggttgcggtgagccgaga	3284120	3330984	AP001025.1	ENSG00000266578	+
chr18	4423854	4423874	21	1	aaaaaaaaaaaaaaaaaaagt	3496032	4455307	DLGAP1	ENSG00000170579	-
chr18	10931718	10931740	23	1	gagagagagagagagagagagag	10666483	11148762	PIEZO2	ENSG00000154864	-
chr18	11848627	11848651	25	1	ttgtatttttagtagagacgggctt	11689264	11885685	GNAL	ENSG00000141404	+
chr18	12319872	12319898	27	1	cacctcccgggttcacgccattctcct	12307669	12344320	TUBB6	ENSG00000176014	+
chr18	12693574	12693595	22	1	agagatcgagaccatcctggcc	12661833	12702777	CEP76	ENSG00000101624	-
chr18	12693574	12693595	22	1	agagatcgagaccatcctggcc	12658043	12725740	PSMG2	ENSG00000128789	+
chr18	13322286	13322309	24	1	CTCACttttttttttttttttttt	13217498	13652755	LDLRAD4	ENSG00000168675	+
chr18	13667618	13667650	33	1	ctgaggcaggagaatcgcttgaacccggtggca	13663347	13726663	FAM210A	ENSG00000177150	-
chr18	21492097	21492121	25	1	agcactttgggaggccgaggcgggc	21242242	21525417	GREB1L	ENSG00000141449	+
chr18	21622239	21622261	23	1	accccattctcctgcctcagcct	21612314	21633524	SNRPD1	ENSG00000167088	+
chr18	24347314	24347338	25	1	gctgggattacaggcgcccgccacc	24162045	24397880	OSBPL1A	ENSG00000141447	-
chr18	32179241	32179265	25	1	aggcgggcggatcacaaggtcggga	32124877	32470882	GAREM1	ENSG00000141441	-
chr18	33314209	33314229	21	1	aaaaaaaaaaaaaaaaaaaaa	32937402	33441101	CCDC178	ENSG00000166960	-
chr18	33578483	33578504	22	1	ccgccgccgccgccgccaccgc	33578219	33751195	ASXL3	ENSG00000141431	+
chr18	35581829	35581855	27	9	CGCCTGCCGCCGCCGCCGCCGCGCGCC	35581117	35711834	GALNT1	ENSG00000141429	+
chr18	37565964	37565990	27	1	ttttttttttttttttttttttttttA	37565281	37762131	AC009899.1	ENSG00000285940	+
chr18	46334240	46334264	25	1	cagccgccgccgccgccgccgcGCG	46326809	46463140	RNF165	ENSG00000141622	+
chr18	46495932	46495960	29	1	taaggcaggagaatcgcttgaacctggga	46476972	46657220	LOXHD1	ENSG00000167210	-
chr18	51196763	51196782	20	4	CAcccccgccgccgccgccg	51174550	51218304	MEX3C	ENSG00000176624	-
chr18	52576259	52576278	20	1	GTGAAACTGGGAATGGCTCT	52340197	53535903	DCC	ENSG00000187323	+
chr18	54177491	54177524	34	1	tttttttcgagacggagtctcgctctgtcgccct	54151606	54224669	MBD2	ENSG00000134046	-
chr18	58209926	58209945	20	1	ggaggccaaggcgggcggat	58044226	58401540	NEDD4L	ENSG00000049759	+
chr18	61989925	61989956	32	1	gctgaggcaggagaatcgcttgagcccaggat	61905255	62187118	PIGN	ENSG00000197563	-
chr18	62523550	62523571	22	4	CCCCCCGCCGCCGCCGCCGCCG	62523007	62587709	ZCCHC2	ENSG00000141664	+
chr18	62835295	62835320	26	1	ccgggttcaagccattctcctgcctc	62715541	62980433	PHLPP1	ENSG00000081913	+
chr18	62940456	62940481	26	1	ctgggttcacgccattctcctgcctc	62715541	62980433	PHLPP1	ENSG00000081913	+
chr18	63678984	63679009	26	1	aagcaattctcctgcctcagcctcct	63647579	63726432	SERPINB11	ENSG00000206072	+
chr18	69550885	69550909	25	1	gcgattcttctgcctcagcctcctg	69400888	69849087	DOK6	ENSG00000206052	+
chr18	69550885	69550909	25	1	gcgattcttctgcctcagcctcctg	69483627	69618694	AC119868.2	ENSG00000265643	-
chr18	79671695	79671723	29	1	aattccagccgggcgcggtggctcatgcc	79638928	79679745	AC068473.1	ENSG00000178412	-
chr18	80012977	80013005	29	7	cgacctgcttctgggtcggggtttcgtac	79970813	80033949	TXNL4A	ENSG00000141759	-
chr18	80013039	80013068	30	2	aaagtcagccctcgacacaagggtttgaag	79970813	80033949	TXNL4A	ENSG00000141759	-
chr18	80070471	80070493	23	1	catgccactgcactccagcctgg	80034346	80097088	AC090360.1	ENSG00000267127	+
chr18	80070471	80070493	23	1	catgccactgcactccagcctgg	80046900	80095482	RBFADN	ENSG00000261126	+
chr19	438065	438100	36	1	acctccactcccaggttcaagcgattctcctgcctc	416583	460996	SHC2	ENSG00000129946	-
chr19	615946	615967	22	1	CCCGCCGCCGCCGCCGCCGCCG	589881	617159	HCN2	ENSG00000099822	+
chr19	1186750	1186774	25	1	aggcaggagaatcgcttgaacccgg	1177558	1228435	STK11	ENSG00000118046	+
chr19	2452647	2452668	22	1	acctgggaggcagaggttgcag	2427638	2456959	LMNB2	ENSG00000176619	-
chr19	3023993	3024013	21	1	ACttttttttttttttttttt	2997639	3047635	TLE2	ENSG00000065717	-
chr19	3816271	3816299	29	1	agtctcgctctgtcgcccaggctggaggg	3804024	3869038	ZFR2	ENSG00000105278	-
chr19	4408235	4408264	30	1	caggctggagtgcagtggcgtgatctcagc	4402640	4445018	CHAF1A	ENSG00000167670	+
chr19	4894505	4894525	21	1	cgtctcaaaaaaaaaaaaaaa	4890437	4902867	ARRDC5	ENSG00000205784	-
chr19	4921346	4921371	26	1	ggagaattgcttgaacctgggaggcg	4903080	4962154	UHRF1	ENSG00000276043	+
chr19	5042408	5042433	26	1	gagaatcgcttgaacccgggaggtgg	4969113	5153598	KDM4B	ENSG00000127663	+
chr19	6010824	6010843	20	1	GTGAAATTCTTggccgggcg	5978403	6020363	AC011444.1	ENSG00000266983	+
chr19	6010824	6010843	20	1	GTGAAATTCTTggccgggcg	5993164	6199572	RFX2	ENSG00000087903	-
chr19	6389023	6389051	29	1	ccaagttcgagaccagcctgaccaatatg	6379572	6393981	GTF2F1	ENSG00000125651	-
chr19	6389023	6389051	29	1	ccaagttcgagaccagcctgaccaatatg	6386762	6390400	AC011491.2	ENSG00000269444	-
chr19	6993910	6993929	20	1	ctacttgggaggctgagaca	6952500	6997872	ADGRE4P	ENSG00000268758	-
chr19	7361886	7361913	28	1	ggaggctgaggcaggagaatggcttgaa	7348943	7383385	AC119396.1	ENSG00000263264	+
chr19	7683421	7683442	22	1	tgttggtcaggctggtctcgaa	7680833	7687703	TRAPPC5	ENSG00000181029	+
chr19	7904103	7904125	23	1	gcggggcggggcgcgcgccgcgg	7903843	7914478	MAP2K7	ENSG00000076984	+
chr19	7971572	7971591	20	1	CTGGTGCAGACCAGGGGAGT	7958573	8005659	ELAVL1	ENSG00000066044	-
chr19	8011863	8011886	24	1	agcgcagtggcgcgatctcggctt	8008729	8016025	AC008946.1	ENSG00000267939	+
chr19	8221966	8221988	23	1	ccgcctcccgggttcacgccatt	8206736	8262421	CERS4	ENSG00000090661	+
chr19	8331099	8331126	28	1	aggagaatggcgtgaacccgggaggcgt	8322584	8343262	KANK3	ENSG00000186994	-
chr19	10190666	10190697	32	1	aaggcaggagaatcacttgaacccgggagggg	10133345	10231286	DNMT1	ENSG00000130816	-
chr19	10667786	10667805	20	1	aacaggcttggcagaatcag	10654261	10692417	ILF3	ENSG00000129351	+
chr19	11301460	11301485	26	1	tgaaaccccgtctctactaaaaatac	11296139	11326996	TSPAN16	ENSG00000130167	+
chr19	11301460	11301485	26	1	tgaaaccccgtctctactaaaaatac	11300777	11324441	AC011472.2	ENSG00000267174	-
chr19	12401577	12401603	27	1	agagagagagagagagagagagaggga	12391949	12441082	AC008758.5	ENSG00000268870	-
chr19	12995607	12995629	23	1	ggcgagcgcggcggcggcggcgg	12995608	13098796	NFIX	ENSG00000008441	+
chr19	13108497	13108522	26	1	tgaccgggctggtctcgaactcctgg	13104902	13117567	TRMT1	ENSG00000104907	-
chr19	13310459	13310485	27	1	aaaaaaaaaaaaaaaaaaaaaaaaaaA	13206442	13633025	CACNA1A	ENSG00000141837	-
chr19	13369330	13369349	20	1	attggaggacaactctggtg	13206442	13633025	CACNA1A	ENSG00000141837	-
chr19	13830459	13830481	23	2	GGACGCGGCGGCCGGCGGCCTGG	13795460	13832230	ZSWIM4	ENSG00000132003	+
chr19	13830459	13830481	23	2	GGACGCGGCGGCCGGCGGCCTGG	13823880	13842928	AC020916.1	ENSG00000267519	-
chr19	13972879	13972898	20	1	cccccgccgccgccgccacc	13961530	14007039	RFX1	ENSG00000132005	-
chr19	14132881	14132908	28	1	caggccgaggcgggcggatcacaaggtc	14119512	14136613	ASF1B	ENSG00000105011	-
chr19	14484488	14484519	32	1	gtaatcccagcactttgggaggctgaggcggg	14477760	14496149	GIPC1	ENSG00000123159	-
chr19	14789533	14789560	28	1	ccgcctcccgggttcaagcgattctcct	14789260	14835376	AC005255.1	ENSG00000127530	-
chr19	16900499	16900521	23	1	gaggcaggagaattgcttgaacc	16892947	17026815	CPAMD8	ENSG00000160111	-
chr19	16999472	16999493	22	1	ctactggggaggctgaggcagg	16892947	17026815	CPAMD8	ENSG00000160111	-
chr19	17511110	17511138	29	1	caccccggttcaagcgattctcctgcctc	17488990	17511889	AC010618.4	ENSG00000269439	-
chr19	17719702	17719729	28	4	ggcggcggcggcggcggcgggacccggg	17719242	17734513	MAP1S	ENSG00000130479	+
chr19	18433883	18433902	20	1	CGGCGGGGCGGCCGGGGGGC	18418864	18434562	SSBP4	ENSG00000130511	+
chr19	20257290	20257311	22	1	ccgcctcacgggttcacgccat	20122569	20321305	AC011447.3	ENSG00000267383	-
chr19	21586021	21586043	23	1	attagctgggcatggtggcgggc	21569738	21587322	AC123912.4	ENSG00000268555	-
chr19	21818514	21818537	24	1	gggttcaagccattctcctgcctc	21804949	21852125	ZNF43	ENSG00000198521	-
chr19	22694819	22694896	78	17	ttatcggaattaaccagacaaatcgctccaccaactaaacgccacttgtccctctaagaagttgggggacgccgaccg	22665552	22716991	AC024563.1	ENSG00000268981	-
chr19	29812355	29812374	20	1	GCGGCGGGGGCGGCGGGACC	29811991	29824312	CCNE1	ENSG00000105173	+
chr19	33301846	33301876	31	2	gagggcggcggcggcggcggcggctggtAAG	33299934	33302534	CEBPA	ENSG00000245848	-
chr19	33301846	33301876	31	2	gagggcggcggcggcggcggcggctggtAAG	33301279	33301940	AC008738.5	ENSG00000267727	+
chr19	33637400	33637420	21	1	Ctttctttttttttttttttt	33621953	33773509	CHST8	ENSG00000124302	+
chr19	34284936	34284957	22	1	agtcccagctactggggaggct	34254537	34355586	KIAA0355	ENSG00000166398	+
chr19	34412613	34412637	25	1	gaggctgaggcaggagaattgcttg	34404399	34426168	PDCD2L	ENSG00000126249	+
chr19	34927282	34927303	22	4	GGTGCGTCGGCCGGGGCCGGTG	34926903	34945170	ZNF30	ENSG00000168661	+
chr19	35575613	35575669	57	24	gaccccagaaaaggtgttggttgatatagacagcaggacggtggccatggaagtcag	35557956	35581954	AD000090.1	ENSG00000283907	+
chr19	35575676	35575736	61	8	ctaaggagtgtgtaacaactcacctgccgaatcaactagccctgaaaatggatggcactgg	35557956	35581954	AD000090.1	ENSG00000283907	+
chr19	35575789	35575827	39	12	ttagaggtcttggggccgaaacgatctcaacctattctc	35557956	35581954	AD000090.1	ENSG00000283907	+
chr19	35581596	35581624	29	1	gccgagatcacgccgctgcactccagcct	35557956	35581954	AD000090.1	ENSG00000283907	+
chr19	35718021	35718041	21	2	GGCGGCGGCGGCGGGCGGCGG	35718019	35738878	KMT2B	ENSG00000272333	+
chr19	36141037	36141063	27	3	AGggcggcggcggcggcggcgggggag	36139575	36150353	CAPNS1	ENSG00000126247	+
chr19	36826484	36826511	28	1	gaggcaggagaatcgcttgaacccagga	36797502	36831596	ZNF790-AS1	ENSG00000267254	+
chr19	36826484	36826511	28	1	gaggcaggagaatcgcttgaacccagga	36817428	36850787	ZNF790	ENSG00000197863	-
chr19	37352965	37352990	26	1	ctgggttcaagggattctcctgcctc	37312837	37369365	ZNF875	ENSG00000181666	+
chr19	37898854	37898876	23	2	CCAGCAGAGGGCAACGGAGGCCA	37884823	37906677	WDR87	ENSG00000171804	-
chr19	38456940	38456976	37	1	ggaggctgaggcaggagaatgatgtgaacccgggagg	38433699	38587564	RYR1	ENSG00000196218	+
chr19	38464178	38464205	28	1	gaggcaggagaatcatttgaacctggga	38433699	38587564	RYR1	ENSG00000196218	+
chr19	38892274	38892295	22	1	taatcccagccactcgggaggc	38878555	38899862	SIRT2	ENSG00000068903	-
chr19	38994535	38994560	26	1	ctgggttcaagcgattctcctgcctc	38975161	39014527	AC011455.6	ENSG00000287271	+
chr19	38994535	38994560	26	1	ctgggttcaagcgattctcctgcctc	38990714	39032785	AC010605.1	ENSG00000161243	-
chr19	41434906	41434927	22	1	tgaggcaggagaattgcttgaa	41431318	41440717	DMAC2	ENSG00000105341	-
chr19	42146026	42146046	21	1	ccgtctcaaaaaaaaaaaaaa	42086110	42196585	POU2F2	ENSG00000028277	-
chr19	43407893	43407918	26	1	cgtggggaacctggcgctaaaccatc	43401496	43418597	TEX101	ENSG00000131126	+
chr19	43618160	43618180	21	1	gagtagctgggactacaggcg	43607224	43619629	ZNF428	ENSG00000131116	-
chr19	43669713	43669742	30	1	gaggcaggagaatcgcttgaacccgggcgg	43646095	43670547	PLAUR	ENSG00000011422	-
chr19	43829290	43829315	26	1	caggagaatggcgtgaacccgggcgg	43827321	43852017	ZNF283	ENSG00000167637	+
chr19	45496960	45496987	28	1	CCAgccgccgccgccgccgccgccgccg	45485294	45497055	RTN2	ENSG00000125744	-
chr19	45496960	45496987	28	1	CCAgccgccgccgccgccgccgccgccg	45488777	45502510	PPM1N	ENSG00000213889	+
chr19	45790559	45790583	25	1	aggagaatggcatgaacccgggagg	45782947	45792845	DMWD	ENSG00000185800	-
chr19	46028719	46028747	29	1	aggctgaggcaggagaatcgcttgagccc	46027648	46031667	AC007785.3	ENSG00000268401	+
chr19	48248948	48248974	27	1	aacactttgggaggccgaggcgggcgg	48180770	48255946	CARD8	ENSG00000105483	-
chr19	48422534	48422555	22	1	ctgggagtcggaggttgcagtg	48394875	48444931	GRIN2D	ENSG00000105464	+
chr19	48565550	48565572	23	1	ttgtatttttagtagagatgggg	48547637	48597238	AC008403.4	ENSG00000287603	-
chr19	48565550	48565572	23	1	ttgtatttttagtagagatgggg	48552075	48599425	SULT2B1	ENSG00000088002	+
chr19	48660608	48660633	26	1	gggaggtggaggttgcagtgagccga	48638071	48682245	SEC1P	ENSG00000232871	+
chr19	49096877	49096900	24	1	cccagcactttgggaggccgagga	49085419	49108605	SNRNP70	ENSG00000104852	+
chr19	49299120	49299140	21	1	cctgtagtcccagctactcgg	49289638	49325225	SLC6A16	ENSG00000063127	-
chr19	52131220	52131242	23	1	atcaagccactgcactccagcct	52113091	52139938	ZNF616	ENSG00000204611	-
chr19	52131220	52131242	23	1	atcaagccactgcactccagcct	52130548	52171533	AC011468.2	ENSG00000267827	-
chr19	53570157	53570183	27	1	gaggcaggagaattgcttgaacccagg	53519527	53580269	ZNF331	ENSG00000130844	+
chr19	54878595	54878619	25	1	cactccttagcagattccgacttcc	54874235	54891420	FCAR	ENSG00000186431	+
chr19	54968788	54968818	31	1	cactcccaggttcaagcgattctcctgcctc	54953130	55001142	NLRP2	ENSG00000022556	+
chr19	55299054	55299086	33	1	gctgaggcaggagaatcgcttgaacccgggagg	55282072	55312533	BRSK1	ENSG00000160469	+
chr19	58494271	58494298	28	1	ggaggctgaggcaggagaatcacttggt	58479512	58512413	SLC27A5	ENSG00000083807	-
chr19	58558380	58558400	21	1	ATCCTgccgccgccgccgccg	58555712	58558960	UBE2M	ENSG00000130725	-
chr20	452106	452125	20	1	agaccagcctgaccaacatg	435480	462543	TBC1D20	ENSG00000125875	-
chr20	2584398	2584418	21	1	cccgccactgcactccagcct	2536607	2641784	TMC2	ENSG00000149488	+
chr20	4232003	4232032	30	1	cccaggttcaagcaattctcctgcctcagc	4220631	4249074	ADRA1D	ENSG00000171873	-
chr20	8495566	8495594	29	1	tttttgtatttttagtagagacggggttt	8077251	8968360	PLCB1	ENSG00000182621	+
chr20	10426635	10426670	36	1	tgatatgtccgcctcagcctcccaaagtgctgggat	10401009	10434222	MKKS	ENSG00000125863	-
chr20	10426635	10426670	36	1	tgatatgtccgcctcagcctcccaaagtgctgggat	10413520	10431922	AL034430.1	ENSG00000285508	-
chr20	11243421	11243442	22	1	tcccgagttcacgccattctcc	11234170	11301525	AL049649.1	ENSG00000230990	-
chr20	18154356	18154389	34	1	aggctggagtgcagcggcgtgatctcggctcact	18138118	18188387	KAT14	ENSG00000149474	+
chr20	19920197	19920228	32	1	gaggcaggagaatggcgtgaacccgggagggg	19757606	20002459	RIN2	ENSG00000132669	+
chr20	20250491	20250516	26	1	ccagtcccagctactcaggaggctga	20052514	20360698	CFAP61	ENSG00000089101	+
chr20	20633226	20633251	26	1	ccaggttcaagcgattctcctgcctc	20389530	20712644	RALGAPA2	ENSG00000188559	-
chr20	23131396	23131420	25	1	ggaggctgaggcaggagaatggctt	23125068	23132635	LINC00656	ENSG00000233746	-
chr20	23519602	23519621	20	1	ccccccatctctctcagccg	23519146	23542018	CST13P	ENSG00000204663	+
chr20	25842635	25842658	24	1	aggaggctgagacaggagaatcgc	25762384	25868225	FAM182B	ENSG00000175170	-
chr20	26112753	26112778	26	1	ttcaagcgattctccagcctcagcct	26103416	26114028	NCOR1P1	ENSG00000240108	-
chr20	26208077	26208098	22	1	TCGGCGGGCGGCGGGCGGGGAA	26167817	26251546	MIR663AHG	ENSG00000227195	-
chr20	26208204	26208275	72	27	AAAACACGGCCGCGGGATCCCACCGCCACAGACACGAGGGCGGTCCCGCGGCGCCCCGCCTGGGACGCCGGA	26208186	26208278	MIR663A	ENSG00000284419	-
chr20	26208204	26208275	72	27	AAAACACGGCCGCGGGATCCCACCGCCACAGACACGAGGGCGGTCCCGCGGCGCCCCGCCTGGGACGCCGGA	26167817	26251546	MIR663AHG	ENSG00000227195	-
chr20	26208365	26208448	84	89	AGGGCCACATCGCTCGTGATTCTCGTCCATCCTCCGACCCGGTCCCGCTCCGGGAGACCGGCGCGCCCCCACCGTGGGACGCTT	26167817	26251546	MIR663AHG	ENSG00000227195	-
chr20	26208667	26208720	54	8	GGCGCCGGCCACAGTAGGCGACGAGCCGCGCTCGGCCACCACCGCGGTGGCCGG	26167817	26251546	MIR663AHG	ENSG00000227195	-
chr20	26209157	26209185	29	2	ACCCACACACGACCGGTCGGAGGCAGAAC	26167817	26251546	MIR663AHG	ENSG00000227195	-
chr20	26209197	26209218	22	1	GGCGGCCGGCCGGCGCACGCGT	26167817	26251546	MIR663AHG	ENSG00000227195	-
chr20	26209345	26209401	57	41	ACTCAACCGCCTCGAACCCCACACCGACGAGCTCCCTCAGGACCCACGCGCGGACAC	26167817	26251546	MIR663AHG	ENSG00000227195	-
chr20	26209817	26209842	26	3	aatgtccgcccctcgcccgtcgcggc	26167817	26251546	MIR663AHG	ENSG00000227195	-
chr20	29741500	29741520	21	1	GATCGGCAAGCGACGCTCAGA	29741510	29741661	RF00002	ENSG00000283291	-
chr20	29741565	29741597	33	16	GTATGGATGATCAATGTGTCCTGCAATTCACAT	29741510	29741661	RF00002	ENSG00000283291	-
chr20	30484915	30484940	26	2	GATCGGCAAGCGACGCTCAGACAGGC	30484925	30485076	RF00002	ENSG00000275877	-
chr20	30484971	30485003	33	2	GCATTCGAAGTGTCAATGATCAATGTGTCCTGC	30484925	30485076	RF00002	ENSG00000275877	-
chr20	32693512	32693539	28	1	gagaatcacttgaacccgggaggcggag	32632183	32743567	FO393400.1	ENSG00000285382	-
chr20	33414244	33414263	20	1	ccaaaaaaaaaaaaaaaaaa	33407955	33443892	SNTA1	ENSG00000101400	-
chr20	34454219	34454243	25	1	cctccgcctcccgggttcacgccat	34450930	34454552	ITCH-IT1	ENSG00000231795	+
chr20	34454219	34454243	25	1	cctccgcctcccgggttcacgccat	34363241	34540748	ITCH	ENSG00000078747	+
chr20	34666799	34666823	25	1	ccattctcctgcctcagcctcccga	34560542	34698790	PIGU	ENSG00000101464	-
chr20	36790120	36790141	22	1	tagctgggactacaggcgcctg	36777447	36863538	SOGA1	ENSG00000149639	-
chr20	42363499	42363524	26	1	ggggtttctccatgttggtcaggctg	42072752	43189970	PTPRT	ENSG00000196090	-
chr20	45788211	45788230	20	1	ggagaatcacttgaacccgg	45747944	45791932	WFDC3	ENSG00000124116	-
chr20	46484176	46484195	20	1	gtcataatcccacagatggt	46455033	46496731	AL031686.1	ENSG00000283757	-
chr20	47117106	47117132	27	1	gggttcaagccattctcctgcctcagc	46894624	47188844	EYA2	ENSG00000064655	+
chr20	47324109	47324131	23	1	ggagaatcacttgaacccgggag	47209214	47356889	ZMYND8	ENSG00000101040	-
chr20	49275120	49275139	20	1	ctcaaaaaaaaaaaataaaa	49237946	49278426	ZNFX1	ENSG00000124201	-
chr20	50554379	50554407	29	1	CAtctctctctctctctctctctctctct	50510321	50585241	PTPN1	ENSG00000196396	+
chr20	51745096	51745124	29	1	aaaccctgccgtctctactaaaaatacaa	51596514	51768634	ATP9A	ENSG00000054793	-
chr20	51787946	51787967	22	1	caagtagctgggcctacaggcg	51782331	51802521	SALL4	ENSG00000101115	-
chr20	52498043	52498069	27	1	ggcgcggtggctcatgcctgtaatccc	52487922	52500591	AL049765.1	ENSG00000232465	-
chr20	52498043	52498069	27	1	ggcgcggtggctcatgcctgtaatccc	52192159	52670578	LINC01524	ENSG00000234948	+
chr20	54066115	54066139	25	1	caggctggagtgcagtggcgccatt	53936777	54070594	BCAS1	ENSG00000064787	-
chr20	57169964	57169987	24	1	ccaggctggtctcgaactcctgac	57168753	57266641	BMP7	ENSG00000101144	-
chr20	57207811	57207832	22	1	Gttttttttttttttttttttt	57168753	57266641	BMP7	ENSG00000101144	-
chr20	63605401	63605435	35	1	ctcgagcccgtaatcccagctactcaggaggctga	63587602	63627101	GMEB2	ENSG00000101216	-
chr21	8204116	8204153	38	1	AACAACGACAACGTGTATCTCTGCATTGAATACTCTTG	8197620	8227646	FP671120.2	ENSG00000278996	+
chr21	8205314	8205345	32	2	TCGCTGCGCTTCTGGGCCCGCGGCGGGCGTGG	8205315	8205406	MIR6724-1	ENSG00000275950	+
chr21	8205314	8205345	32	2	TCGCTGCGCTTCTGGGCCCGCGGCGGGCGTGG	8197620	8227646	FP671120.2	ENSG00000278996	+
chr21	8205988	8206018	31	57	gctgacacgctgtcctctggcgacctgtcgc	8197620	8227646	FP671120.2	ENSG00000278996	+
chr21	8206024	8206063	40	3	aggttgggcctccggatgcgcgcggggctctggcctaccg	8197620	8227646	FP671120.2	ENSG00000278996	+
chr21	8206128	8206154	27	1	ctctcgcgcgtccgagcgtcccgactc	8197620	8227646	FP671120.2	ENSG00000278996	+
chr21	8206275	8206304	30	2	ccccgctggctccgtgccgtgcgtgtcagg	8197620	8227646	FP671120.2	ENSG00000278996	+
chr21	8206336	8206387	52	3	ccttccccggagtggggggttggccggagccgatcggctcgctggccggccg	8197620	8227646	FP671120.2	ENSG00000278996	+
chr21	8206394	8206511	118	101	ctccgctcccggggggctcttcgtgatcgatgtggtgacgtcgtgctctcccgggccgggtccgagccgcgacgggcgaggggcggacgttcgtggcgaacgggaccgtccttctcgc	8197620	8227646	FP671120.2	ENSG00000278996	+
chr21	8206586	8206840	255	132	gACCCCGGCCCGACCTCGCCGTCCCGCCCGCCGCCTTCTGCGTCGCGGGTGCGGGCCGGCGGGGTCCTCTGACGCGGCAGACAGCCCTCGCTGTCGCCTCCAGTGGTTGTCGACTTGCGGGCGGCCCCCCTCCGCGGCGGTGGGGGTGCCGTCCCGCCGGCCCGTCGTGCTGCCCTCTCGGGGGGTTTGCGCGAGCGTCGGCTCCGCCTGGGCCCTTGCGGTGCTCCTGGAGCGCTCCGGGTTGTCCCTCAGGTG	8197620	8227646	FP671120.2	ENSG00000278996	+
chr21	8206864	8207018	155	37	CGTTCccgcccccggcgccccctcctccggtcgccgccgcGGTGTCCGCGCGTGGGTCCTGAGGGAGCTCGTCGGTGTGGGGTTCGGGGCGGTTTGAGTGAGACGAGACGAGACGCGCCCCTCCCACGCGGGGAAGGGCGCCCGCCTGCTCTCGG	8197620	8227646	FP671120.2	ENSG00000278996	+
chr21	8207025	8207189	165	32	CACGTCCCGTGCTCCCCTCTGGCGGGTGCGCGCGGGCCGTGTGAGCGATCGCGGTGGGTTCGGGCCGGTGTGACGCGTGCGCCGGCCGGCCGCCGAGGGGCTGCCGTTCTGCCTCCGACCGGTCGTGTGTGGGTTGACTTCGGAGGCGCTCTGCCTCGGAAGGAA	8197620	8227646	FP671120.2	ENSG00000278996	+
chr21	8207216	8207288	73	10	TGGGGTTGCGCGCACGCGCGCACCGGCCGGGCCCCCGCCCTGAACGCGAACGCTCGAGGTGGCCGCGCGCAGG	8197620	8227646	FP671120.2	ENSG00000278996	+
chr21	8207302	8207378	77	35	CGCAGGGCCCCCTCCCTTCCCCAGGCGTCCCTCGGCGCCTCTGCGGGCCCGAGGAGGAGCGGCTGGCGGGTGGGGGG	8197620	8227646	FP671120.2	ENSG00000278996	+
chr21	8207410	8207483	74	22	CTCTAGCGATCTGAGAGGCGTGCCTTGGGGGTACCGGATCCCCCGGGCCGCCGCCTCTGTCTCTGCCTCCGTTA	8197620	8227646	FP671120.2	ENSG00000278996	+
chr21	8207496	8207531	36	3	CGTAGCGACCCGCTCGCAGAGGACCCTCCTCCGCTT	8197620	8227646	FP671120.2	ENSG00000278996	+
chr21	8207569	8207645	77	219	CGCCGGCCACCGCGGTGGTGGCCGAGTGCGGCTCGTCGCCTACTGTGGCCCGCGCCTCCCCCTTCCGAGTCGGGGGA	8197620	8227646	FP671120.2	ENSG00000278996	+
chr21	8207669	8207745	77	48	CGTCCCAGCGGGTTGGGACGCGGCGGCCGGCGGGCGGTGGGTGTGCGCGCCCGGCGCTCTGTCCGGCGCGTGACTCC	8197620	8227646	FP671120.2	ENSG00000278996	+
chr21	8207752	8208053	302	390	CGCGAGTCGGCTCTCCGCCCGCTCCCGTGCCGAGTCGTGACCGGTGCCGACGACCGCGTTTGCGTGGCACGGGGTCGGGCCCGCCTGGCCCTGGGAAAGCGTCCCACGGTGGGGGCGCGCCGGTCTCCCGGAGCGGGACCGGGTCGGAGGATGGACGAGAATCACGAGCGACGGTGGTGGTGGCGTGTCGGGTTCGTGGCTGCGGTCGCTCCGGGGCCCCCGGTGGCGGGGCCCCGGGGCTCGCGAGGCGGTTCTCGGTGGGGGCCGAGGGCCGTCCGGCGTCCCAGGCGGGGCGCCGCGGG	8197620	8227646	FP671120.2	ENSG00000278996	+
chr21	8208058	8208097	40	13	CCCTCGTGTCTGTGGCGGTGGGATCCCGCGGCCGTGTTTT	8197620	8227646	FP671120.2	ENSG00000278996	+
chr21	8208139	8208271	133	53	CGCCTCTGCGGGCTCCCGGGTGCCCTTGCCCTCGCGGTCCCCGGCCCTCGCCCGTCTGTGCCCTCTTCCCCGCCCGCCGCCCGCCGATCCTCTTCTTCCCCCCGAGCGGCTCACCGGCTTCACGTCCGTTGGT	8197620	8227646	FP671120.2	ENSG00000278996	+
chr21	8208275	8208375	101	99	CCCGCCTGGGACCGAACCCGGCACCGCCTCGTGGGGCGCCGCCGCCGGCCACTGATCGGCCCGGCGTCCGCGTCCCCCGGCGCGCGCCTTGGGGACCGGGT	8197620	8227646	FP671120.2	ENSG00000278996	+
chr21	8208404	8208490	87	88	GCTTCCCGGAGGGTTCCGGGGGTCGGCCTGCGGCGCGTGCGGGGGAGGAGACGGTTCCGGGGGACCGGCCGCGACTGCGGCGGCGGT	8208473	8208652	MIR3648-1	ENSG00000275708	+
chr21	8208404	8208490	87	88	GCTTCCCGGAGGGTTCCGGGGGTCGGCCTGCGGCGCGTGCGGGGGAGGAGACGGTTCCGGGGGACCGGCCGCGACTGCGGCGGCGGT	8197620	8227646	FP671120.2	ENSG00000278996	+
chr21	8208499	8208535	37	2	GAGCCGCGGGGATCGCCGAGGGCCGGTCGGCCGCCCC	8208473	8208652	MIR3648-1	ENSG00000275708	+
chr21	8208499	8208535	37	2	GAGCCGCGGGGATCGCCGAGGGCCGGTCGGCCGCCCC	8197620	8227646	FP671120.2	ENSG00000278996	+
chr21	8208558	8208665	108	19	CGGCGGTGAGGCCCCGCGCGTGTGTCCCGGCTGCGGTCGGCCGCGCTCGAGGGGTCCCCGTGGCGTCCCCTTCCCCGCCGGCCGCCTTTCTCGCGCCTTCCCCGTCGC	8208473	8208652	MIR3648-1	ENSG00000275708	+
chr21	8208558	8208665	108	19	CGGCGGTGAGGCCCCGCGCGTGTGTCCCGGCTGCGGTCGGCCGCGCTCGAGGGGTCCCCGTGGCGTCCCCTTCCCCGCCGGCCGCCTTTCTCGCGCCTTCCCCGTCGC	8197620	8227646	FP671120.2	ENSG00000278996	+
chr21	8208669	8208827	159	55	GGCCTCGCCCGTGGTCTCTCGTCTTCTCCCGGCCCGCTCTTCCGAACCGGGTCGGCGCGTCCCCCGGGTGCGCCTCGCTTCCCGGGCCTGCCGCGGCCCTTCCCCGAGGCGTCCGTCCCGGGCGTCGGCGTCGGGGAGAGCCCGTCCTCCCCGCGTGGC	8197620	8227646	FP671120.2	ENSG00000278996	+
chr21	8208830	8208960	131	23	CGCCCCGTTCGGCGCGCGCGTGCGCCCGAGCGCGGCCCGGTGGTCCCTCCCGGACAGGCGTTCGTGCGACGTGTGGCGTGGGTCGACCTCCGCCTTGCCGGTCGCTCGCCCTCTCCCCGGGTCGGGGGGTG	8208844	8208904	FP671120.1	ENSG00000277437	+
chr21	8208830	8208960	131	23	CGCCCCGTTCGGCGCGCGCGTGCGCCCGAGCGCGGCCCGGTGGTCCCTCCCGGACAGGCGTTCGTGCGACGTGTGGCGTGGGTCGACCTCCGCCTTGCCGGTCGCTCGCCCTCTCCCCGGGTCGGGGGGTG	8197620	8227646	FP671120.2	ENSG00000278996	+
chr21	8208972	8209063	92	21	GGGGCCTCGGCCCCGGTCGCGGTCCCCCGTCCCGGGCGGGGGCGGGCGCGCCGGCCGGCCTCGGTCGCCCTCCCTTGGCCGTCGTGTGGCGT	8197620	8227646	FP671120.2	ENSG00000278996	+
chr21	8209073	8209111	39	20	CTGCGCCCGCGCCCGCCGGCGGGGCTCGGAGCCGGGCTT	8197620	8227646	FP671120.2	ENSG00000278996	+
chr21	8209122	8209220	99	29	CGGGCCCTCGACCGGACCGGTGCGCGGGCGCTGCGGCCGCACGGCGCGACTGTCCCCGGGCCGGGCACCGCGGTCCGCCTCTCGCTCGCCGCCCGGACG	8197620	8227646	FP671120.2	ENSG00000278996	+
chr21	8209287	8209352	66	25	CGCGTGGCCGCCGGTCCCTCCCGGCCGCCGGGCGCGGGTCGGGCCGTCCGCCTCCTCGCGGGCGGG	8197620	8227646	FP671120.2	ENSG00000278996	+
chr21	8209356	8209419	64	30	ACGAAGAAGCGTCGCGGGTCTGTGGCGCGGGGCCCCGGTGGTCGTGTCGCGTGGGGGGCGGGTG	8197620	8227646	FP671120.2	ENSG00000278996	+
chr21	8209444	8209517	74	7	ccgccccggccccaccggtcccggccgccgcccccgcgcccgctcgctccctcccgtccgcccgtccgcggccc	8197620	8227646	FP671120.2	ENSG00000278996	+
chr21	8209529	8210946	1418	2519	cgtccgtcgtcctcctcgcttgcggggcgccgggcccgtcctcgcgaggccccccggccggccgtccggccgcGTCGGGGCCTCGCCGCGCTCTACCTTACCtacctggttgatcctgccagtagcatatgcttgtctcaaagattaagccatgcatgtctaagtacgcacggccggtacagtgaaactgcgaatggctcattaaatcagttatggttcctttggtcgctcgctcctctcctacttggataactgtggtaattctagagctaatacatgccgacgggcgctgacccccttcgcgggggggatgcgtgcatttatcagatcaaaaccaacccggtcagcccctctccggccccggccggggggcgggcgccggcggctttggtgactcta…	8210384	8211306	FP671120.4	ENSG00000280800	-
chr21	8209529	8210946	1418	2519	cgtccgtcgtcctcctcgcttgcggggcgccgggcccgtcctcgcgaggccccccggccggccgtccggccgcGTCGGGGCCTCGCCGCGCTCTACCTTACCtacctggttgatcctgccagtagcatatgcttgtctcaaagattaagccatgcatgtctaagtacgcacggccggtacagtgaaactgcgaatggctcattaaatcagttatggttcctttggtcgctcgctcctctcctacttggataactgtggtaattctagagctaatacatgccgacgggcgctgacccccttcgcgggggggatgcgtgcatttatcagatcaaaaccaacccggtcagcccctctccggccccggccggggggcgggcgccggcggctttggtgactcta…	8197620	8227646	FP671120.2	ENSG00000278996	+
chr21	8210953	8211275	323	1256	tggtggtgcatggccgttcttagttggtggagcgatttgtctggttaattccgataacgaacgagactctggcatgctaactagttacgcgacccccgagcggtcggcgtcccccaacttcttagagggacaagtggcgttcagccacccgagattgagcaataacaggtctgtgatgcccttagatgtccggggctgcacgcgcgctacactgactggctcagcgtgtgcctaccctacgccggcaggcgcgggtaacccgttgaaccccattcgtgatggggatcggggattgcaattattccccatgaacgaggaattcc	8210384	8211306	FP671120.4	ENSG00000280800	-
chr21	8210953	8211275	323	1256	tggtggtgcatggccgttcttagttggtggagcgatttgtctggttaattccgataacgaacgagactctggcatgctaactagttacgcgacccccgagcggtcggcgtcccccaacttcttagagggacaagtggcgttcagccacccgagattgagcaataacaggtctgtgatgcccttagatgtccggggctgcacgcgcgctacactgactggctcagcgtgtgcctaccctacgccggcaggcgcgggtaacccgttgaaccccattcgtgatggggatcggggattgcaattattccccatgaacgaggaattcc	8197620	8227646	FP671120.2	ENSG00000278996	+
chr21	8211290	8211651	362	1164	cataagcttgcgttgattaagtccctgccctttgtacacaccgcccgtcgctactaccgattggatggtttagtgaggccctcggatcggccccgccggggtcggcccacggccctggcggagcgctgagaagacggtcgaacttgactatctagaggaagtaaaagtcgtaacaaggtttccgtaggtgaacctgcggaaggatcattaACGGAGCCCGGAGGGCGAGGCCCGCGGCGGCGCCGCCGCCGCGCGCTTCCCTCCGCACACCCACCCCCCCACCGCGAcgcggcgcgtgcgcgggcggggcccgcgtgcccgttcgttcgctcgctcgttcgttcgCCGCCCGGCCCCGCCGG	8210384	8211306	FP671120.4	ENSG00000280800	-
chr21	8211290	8211651	362	1164	cataagcttgcgttgattaagtccctgccctttgtacacaccgcccgtcgctactaccgattggatggtttagtgaggccctcggatcggccccgccggggtcggcccacggccctggcggagcgctgagaagacggtcgaacttgactatctagaggaagtaaaagtcgtaacaaggtttccgtaggtgaacctgcggaaggatcattaACGGAGCCCGGAGGGCGAGGCCCGCGGCGGCGCCGCCGCCGCGCGCTTCCCTCCGCACACCCACCCCCCCACCGCGAcgcggcgcgtgcgcgggcggggcccgcgtgcccgttcgttcgctcgctcgttcgttcgCCGCCCGGCCCCGCCGG	8197620	8227646	FP671120.2	ENSG00000278996	+
chr21	8211655	8211770	116	69	CGAGAGCCGGAGAACTCGGgagggagacgggggagagagagagagagagagaaagagaaagaAGGGCGTGTCGTTGGTGTGCGCGTGTCGTGGGGCcggcgggcggcggggagcgg	8197620	8227646	FP671120.2	ENSG00000278996	+
chr21	8211780	8211852	73	56	gcggccccgacggcgtgggtgtcggcgggcgcgggggcggttctcggcggcgtcgcggcggGTCTGGGGGTCT	8197620	8227646	FP671120.2	ENSG00000278996	+
chr21	8211855	8212044	190	122	GTGCCCTCCTCCCCGCCGGGGCCCGTCGTCCGGCCCCGCCGCGCCGGCTCCCCGTCTTCGGGGCCGGCCGGATTCCCGTCGCCTCCGCCGCGCCGCTCCGCGCCGCCGGGCACGGCCCCGCTCGCTCTCCCCGGCCTTCCCGCTAGGGCGTCTCGAGGGTCGGGGGCCGGACGCCGGTCCCCTCCCCCGC	8197620	8227646	FP671120.2	ENSG00000278996	+
chr21	8212072	8212147	76	13	gtacctagcgcgttccggcgcggaggtttaaagaccccttggggggatcgcccgtccgcccgtgggtcgggggcgg	8197620	8227646	FP671120.2	ENSG00000278996	+
chr21	8212156	8212357	202	72	ccgcgggGGAGTCCCGTCGGGAGGGGCccggcccctcccgcgcctccaccgcggactccgctccccggccggggccgcgccgccgccgccgccgcggcggccgtcgGGTGGGGGCTTTACCCGGCGGCCGTCGCGCGCCTGCCGCGCGTGTGGCGTGCGCCCCGCGCCGTGGGGGCGGGAACCCCCGGGCGCCTGTGGGGTG	8197620	8227646	FP671120.2	ENSG00000278996	+
chr21	8212369	8212488	120	70	CGCCCCCGCGTGGGCGGCGCGCGCCTCCCCGTGGTGTGAAACCTTCCGACCCCTCTCCGGAGTCCGGTCCCGTTTGCTGTCTCGTCTGGCCGGCCTGAGGCAACCCCCTCTCCTCTTGGG	8197620	8227646	FP671120.2	ENSG00000278996	+
chr21	8212512	8212844	333	14923	CCAGGAAGGGCCTCCTCCCGGTGCGTCGTCGGGAGCGCCCTCGCCAAATCGACCTCGTACGACTCTTAGCGGTGGATCACTCGGCTCGTGCGTCGATGAAGAACGCAGCTAGCTGCGAGAATTAATGTGAATTGCAGGACACATTGATCATCGACACTTCGAACGCACTTGCGGCCCCGGGTTCCTCCCGGGGCTACGCCTGTCTGAGCGTCGCTTGCCGATCAATCGCCCCCGGGGGTGCCTCCGGGCTCCTCGGGGTGCGCGGCTGGGGGTTCCCTCGCAGGGCCCGCCGGGGGCCCTCCGTCCCCCTAAGCGCAGACCCGGCGGCGtccg	8212572	8212724	RNA5-8SN2	ENSG00000278233	+
chr21	8212512	8212844	333	14923	CCAGGAAGGGCCTCCTCCCGGTGCGTCGTCGGGAGCGCCCTCGCCAAATCGACCTCGTACGACTCTTAGCGGTGGATCACTCGGCTCGTGCGTCGATGAAGAACGCAGCTAGCTGCGAGAATTAATGTGAATTGCAGGACACATTGATCATCGACACTTCGAACGCACTTGCGGCCCCGGGTTCCTCCCGGGGCTACGCCTGTCTGAGCGTCGCTTGCCGATCAATCGCCCCCGGGGGTGCCTCCGGGCTCCTCGGGGTGCGCGGCTGGGGGTTCCCTCGCAGGGCCCGCCGGGGGCCCTCCGTCCCCCTAAGCGCAGACCCGGCGGCGtccg	8197620	8227646	FP671120.2	ENSG00000278996	+
chr21	8212848	8212971	124	205	tcctcttgccgccgcgcccgccccttccccctcccccCGCGGGCCCTGCGTGGTCACGCGTCGGGTGGCGGGGGGGAGAGGGGGGCGCGCCCGGCTGAGAGAGACGGGGAGGGCGGCGCCGCCG	8197620	8227646	FP671120.2	ENSG00000278996	+
chr21	8212977	8213180	204	891	CGCGAAGACGGAGAGGGAAAGAGAGAGCCGGCTCGGGCCGAGTTCCCGTGGCCGCCGCCTGCGGTCCGGGTTCCTCCCTCGGGGGGCTCCCTCGCGCCGCGCGCGGCTCGGGGTTCGGGGTTCGTCGGCCCCGGCCGGGTGGAAGGTCCCGTGCCcgtcgtcgtcgtcgtcgcgcgtcgtcggcgGTGGGGGCGTGTTGCGTGC	8197620	8227646	FP671120.2	ENSG00000278996	+
chr21	8213210	8213316	107	32	GTCCGGAAGGGGAAGGGTGCCGGCGGGGAGAGAGGGTCGGGGGAGCGCGTCCCGGTCGCCGCGGTTCGCCGCCCGCCCCCGGTGGCGGCCCGGCGTCCGGCCGACCG	8197620	8227646	FP671120.2	ENSG00000278996	+
chr21	8213353	8213552	200	209	CCTCCGAGGCCCCGCCCGTCCTCCTCGCCCTCCCCGCGCGTACGCGCGCGCGCCCGCCCGCCCGGCTCGCCTCGCGGCGCGTCGGCCGGGGCCGGGAGCCCGCCCCGCGGCCCGCCCGGCCGCGCCCGTGGCCGCGGCGCCGGGGTTCGCGTGTCCCCGGCGGCGACCCGCGGGACGCCGCGGTGTCGTCCGCCGTCGCG	8197620	8227646	FP671120.2	ENSG00000278996	+
chr21	8213574	8213598	25	2	CGCCGCGCCGCGCCGGGGCCCCGTC	8197620	8227646	FP671120.2	ENSG00000278996	+
chr21	8213628	8213673	46	19	CCGCGTCCTCGGACCCGTCCCCCCGACCTCCGCGGGGGAGACGGGT	8197620	8227646	FP671120.2	ENSG00000278996	+
chr21	8213679	8213764	86	20	CGTGCGGCGcccgtcccgcccccggcccgtgcccctccctccggtcgtcccgctccGGCGGGGCGGCGCGGGGGTGCCCTCGGCCG	8197620	8227646	FP671120.2	ENSG00000278996	+
chr21	8213773	8213854	82	556	TCTCCCGTCGCCTCTCCCCCTCGCCGGGCCCGTCTCCCGACGGAGCGTCGGGCGGGCGGTCGGGCCGGCGCGATTCCGTCCG	8197620	8227646	FP671120.2	ENSG00000278996	+
chr21	8213861	8216057	2197	64349	CGCCGAGCGGCCCGTCCCCCTCCGAGAcgcgacctcagatcagacgtggcgacccgctgaatttaagcatattagtcagcggaggaaaagaaactaaccaggattccctcagtaacggcgagtgaacagggaagagcccagcgccgaatccccgccccgcggcggggcgcgggacatgtggcgtacggaagacccgctccccggcgccgctcgtggggggcccaagtccttctgatcgaggcccagcccgtggacggtgtgaggccggtagcggcccccggcgcgccgggcccgggtcttcccggagtcgggttgcttgggaatgcagcccaaagcgggtggtaaactccatctaaggctaaataccggcacgagaccgatagtcaacaagtaccgtaa…	8197620	8227646	FP671120.2	ENSG00000278996	+
chr21	8216086	8216509	424	7196	cctcctcccctcctcccgcccacgccccgctccccgcccccggagccccgcggacgctacgccgcgacgagtaggagggccgctgcggtgagccttgaagcctagggcgcgggcccgggtggagccgccgcaggtgcagatcttggtggtagtagcaaatattcaaacgagaactttgaaggccgaagtggagaagggttccatgtgaacagcagttgaacatgggtcagtcggtcctgagagatgggcgagcgccgttctgaagggacgggcgatggcctccgttgccctcggccgatcgaaagggagtcgggttcagatccccgaatccggagtggcggagatgggcgccgcgaggcgtccagtgcggtaacgcgaccgatcccggagaagccggcg…	8197620	8227646	FP671120.2	ENSG00000278996	+
chr21	8216538	8217050	513	11589	gggttcgccccgagagaggggcccgtgccttggaaagcgtcgcggttccggcggcgtccggtgagctctcgctggcccttgaaaatccgggggagagggtgtaaatctcgcgccgggccgtacccatatccgcagcaggtctccaaggtgaacagcctctggcatgttggaacaatgtaggtaagggaagtcggcaagccggatccgtaacttcgggataaggattggctctaagggctgggtcggtcgggctggggcgcgaagcggggctgggcgcgcgccgcggctggacgaggcgccgccgccccccccacgcccggggcacccccctcgcggccctcccccgccccaccccgcgcgcgccgctcgctccctccccaccccgcgccctctctctct…	8197620	8227646	FP671120.2	ENSG00000278996	+
chr21	8217069	8217207	139	1337	ccccgcgaggggggcccgggcacccggggggccggcggcggcggcgactctggacgcgagccgggcccttcccgtggatcgccccagctgcggcgggcgtcgcggccgcccccggggagcccggcgggcgccggcgcgn	8197620	8227646	FP671120.2	ENSG00000278996	+
chr21	8217209	8218232	1024	5710	cccccccccaccccacgtctcgtcgcgcgcgcgtccgctgggggcggggagcggtcgggcggcggcggtcggcgggcggcggggcggggcggttcgtccccccgccctacccccccggccccgtccgccccccgttcccccctcctcctcggcgcgcggcggcggcggcgggcggcggaggggccgcgggccggtcccccccgccgggtccgcccccggggccgcggttccgcgcggcgcctcgcctcggccggcgcctagcagccgacttagaactggtgcggaccaggggaatccgactgtttaattaaaacaaagcatcgcgaaggcccgcggcgggtgttgacgcgatgtgatttctgcccagtgctctgaatgtcaaagtgaagaaattcaatg…	8197620	8227646	FP671120.2	ENSG00000278996	+
chr21	8218235	8218693	459	1768	agcaggaggtgtcagaaaagttaccacagggataactggcttgtggcggccaagcgttcatagcgacgtcgctttttgatccttcgatgtcggctcttcctatcattgtgaagcagaattcaccaagcgttggattgttcacccactaatagggaacgtgagctgggtttagaccgtcgtgagacaggttagttttaccctactgatgatgtgttgttgccatggtaatcctgctcagtacgagaggaaccgcaggttcagacatttggtgtatgtgcttggctgaggagccaatggggcgaagctaccatctgtgggattatgactgaacgcctctaagtcagaatcccgcccaggcggaacgatacggcagcgccgcggagcctcggttggcctcgg…	8197620	8227646	FP671120.2	ENSG00000278996	+
chr21	8218697	8218975	279	447	cgggagggcgcgtgccccgccgcgcgccgggaccggggtccggtgcggagtgcccttcgtcctgggaaacggggcgcggctggaaaggcggccgccccctcgcccgtcacgcaccgcacgttcgtggggaacctggcgctaaaccattcgtagacgacctgcttctgggtcggggtttcgtacgtagcagagcagctccctcgctgcgatctattgaaagtcagccctcgacacaagggtttgtccgcgcgcgcgcgcgcgcgtgcgtgcggggggccc	8197620	8227646	FP671120.2	ENSG00000278996	+
chr21	8218993	8219019	27	1	cggcgccgtccgtccttccgttcgtct	8197620	8227646	FP671120.2	ENSG00000278996	+
chr21	8219067	8219099	33	2	TGGGGGGGAGGGCGCGCGACCCCGGTCGGCGCG	8197620	8227646	FP671120.2	ENSG00000278996	+
chr21	8219136	8219166	31	2	CGCCGGGGCGGCTCGTCCGCTCCGGGCCGGG	8197620	8227646	FP671120.2	ENSG00000278996	+
chr21	8219283	8219308	26	1	CCGGGGTCCCGGCCCTCGCGCGTCCT	8197620	8227646	FP671120.2	ENSG00000278996	+
chr21	8221631	8221666	36	1	ttttggccgggctggtctcgaactcccgacctagtg	8197620	8227646	FP671120.2	ENSG00000278996	+
chr21	8226872	8226896	25	1	tgcacactgaacacccccgtcacaa	8197620	8227646	FP671120.2	ENSG00000278996	+
chr21	8249504	8249532	29	1	TCGCTGCGCTTCTGGGCCCGCGGCGGGCG	8249505	8249596	MIR6724-2	ENSG00000274060	+
chr21	8254416	8255280	865	2258	cctttaacgaggatccattggagggcaagtctggtgccagcagccgcggtaattccagctccaatagcgtatattaaagttgctgcagttaaaaagctcgtagttggatcttgggagcgggcgggcggtccgccgcgaggcgagccaccgcccgtccccgccccttgcctctcggcgccccctcgatgctcttagctgagtgtcccgcggggcccgaagcgtttactttgaaaaaattagagtgttcaaagcaggcccgagccgcctggataccgcagctaggaataatggaataggaccgcggttctattttgttggttttcggaactgaggccatgattaagagggacggccgggggcattcgtattgcgccgctagaggtgaaattcttggaccgg…	8254592	8255514	FP671120.5	ENSG00000281383	-
chr21	8255285	8255409	125	378	agagggacaagtggcgttcagccacccgagattgagcaataacaggtctgtgatgcccttagatgtccggggctgcacgcgcgctacactgactggctcagcgtgtgcctaccctacgccggcgg	8254592	8255514	FP671120.5	ENSG00000281383	-
chr21	8255425	8255467	43	37	gaaccccattcgtgatggggatcggggattgcaattattcccc	8254592	8255514	FP671120.5	ENSG00000281383	-
chr21	8255498	8255597	100	186	cataagcttgcgttgattaagtccctgccctttgtacacaccgcccgtcgctactaccgattggatggtttagtgaggccctcggatcggccccgccggg	8254592	8255514	FP671120.5	ENSG00000281383	-
chr21	8256725	8257092	368	14971	GAAGGGCCTCCTCCCGGTGCGTCGTCGGGAGCGCCCTCGCCAAATCGACCTCGTACGACTCTTAGCGGTGGATCACTCGGCTCGTGCGTCGATGAAGAACGCAGCTAGCTGCGAGAATTAATGTGAATTGCAGGACACATTGATCATCGACACTTCGAACGCACTTGCGGCCCCGGGTTCCTCCCGGGGCTACGCCTGTCTGAGCGTCGCTTGCCGATCAATCGCCCCCGGGGGTGCCTCCGGGCTCCTCGGGGTGCGCGGCTGGGGGTTCCCTCGCAGGGCCCGCCGGGGGCCCTCCGTCCCCCTAAGCGCAGACCCGGCGGCGtccgccctcctcttgccgccgcgcccgccccttccccctcccc	8256781	8256933	RF00002	ENSG00000277739	+
chr21	8385897	8385931	35	1	gagccaccgcgcccagcctctctctctctctctct	8380643	8454792	FP236383.1	ENSG00000280441	+
chr21	8387163	8387202	40	2	AACAACGACAACGTGTATCTCTGCATTGAATACTCTTGCG	8380643	8454792	FP236383.1	ENSG00000280441	+
chr21	8388361	8388392	32	4	TCGCTGCGCTTCTGGGCCCGCGGCGGGCGTGG	8388362	8388453	MIR6724-3	ENSG00000277379	+
chr21	8388361	8388392	32	4	TCGCTGCGCTTCTGGGCCCGCGGCGGGCGTGG	8380643	8454792	FP236383.1	ENSG00000280441	+
chr21	8388472	8388497	26	1	GCGGGAGGCTGGGGACGCCCTTCCCG	8380643	8454792	FP236383.1	ENSG00000280441	+
chr21	8389035	8389065	31	65	gctgacacgctgtcctctggcgacctgtcgc	8380643	8454792	FP236383.1	ENSG00000280441	+
chr21	8389069	8389099	31	3	agaggttgggcctccggatgcgcgcggggct	8380643	8454792	FP236383.1	ENSG00000280441	+
chr21	8389141	8389163	23	1	tgagccgcctgccggggcccgcg	8380643	8454792	FP236383.1	ENSG00000280441	+
chr21	8389177	8389196	20	1	ctcgcgcgtccgagcgtccc	8380643	8454792	FP236383.1	ENSG00000280441	+
chr21	8389322	8389349	28	2	ccccgctggctccgtgccgtgcgtgtca	8380643	8454792	FP236383.1	ENSG00000280441	+
chr21	8389381	8389432	52	3	ccccttccccggagtggggggttggccggagccgatcggctcgctggccggc	8380643	8454792	FP236383.1	ENSG00000280441	+
chr21	8389438	8389558	121	102	ggcctccgctcccggggggctcttcgtgatcgatgtggtgacgtcgtgctctcccgggccgggtccgagccgcgacgggcgaggggcggacgttcgtggcgaacgggaccgtccttctcgc	8380643	8454792	FP236383.1	ENSG00000280441	+
chr21	8389630	8389911	282	155	gcggACCCCGGCCCGACCTCGCCGTCCCGCCCGCCGCCTTCTGCGTCGCGGGTGCGGGCCGGCGGGGTCCTCTGACGCGGCAGACAGCCCTCGCTGTCGCCTCCAGTGGTTGTCGACTTGCGGGCGGCCCCCCTCCGCGGCGGTGGGGGTGCCGTCCCGCCGGCCCGTCGTGCTGCCCTCTCGGGGGGTTTGCGCGAGCGTCGGCTCCGCCTGGGCCCTTGCGGTGCTCCTGGAGCGCTCCGGGTTGTCCCTCAGGTGCCCGAGGCCGAACGGTGGTGTGTC	8380643	8454792	FP236383.1	ENSG00000280441	+
chr21	8389913	8390111	199	54	TTCccgcccccggcgccccctcctccggtcgccgccgcGGTGTCCGCGCGTGGGTCCTGAGGGAGCTCGTCGGTGTGGGGTTCGGGGCGGTTTGAGTGAGACGAGACGAGACGCGCCCCTCCCACGCGGGGAAGGGCGCCCGCCTGCTCTCGGTGAGCGCACGTCCCGTGCTCCCCTCTGGCGGGTGCGCGCGGGCCGT	8380643	8454792	FP236383.1	ENSG00000280441	+
chr21	8390114	8390139	26	3	GAGCGATCGCGGTGGGTTCGGGCCGG	8380643	8454792	FP236383.1	ENSG00000280441	+
chr21	8390167	8390246	80	8	AGGGGCTGCCGTTCTGCCTCCGACCGGTCGTGTGTGGGTTGACTTCGGAGGCGCTCTGCCTCGGAAGGAAGGAGGTGGGT	8380643	8454792	FP236383.1	ENSG00000280441	+
chr21	8390264	8390428	165	46	GGGGTTGCGCGCACGCGCGCACCGGCCGGGCCCCCGCCCTGAACGCGAACGCTCGAGGTGGCCGCGCGCAGGTGTTTCCTCGTACCGCAGGGCCCCCTCCCTTCCCCAGGCGTCCCTCGGCGCCTCTGCGGGCCCGAGGAGGAGCGGCTGGCGGGTGGGGGGAGT	8380643	8454792	FP236383.1	ENSG00000280441	+
chr21	8390457	8390571	115	34	CTCTAGCGATCTGAGAGGCGTGCCTTGGGGGTACCGGATCCCCCGGGCCGCCGCCTCTGTCTCTGCCTCCGTTATGGTAGCGCTGCCGTAGCGACCCGCTCGCAGAGGACCCTCC	8380643	8454792	FP236383.1	ENSG00000280441	+
chr21	8390597	8390707	111	250	GGGGGAGAAGCGAGGGTTCCGCCGGCCACCGCGGTGGTGGCCGAGTGCGGCTCGTCGCCTACTGTGGCCCGCGCCTCCCCCTTCCGAGTCGGGGGAGGATCCCGCCGGGCC	8380643	8454792	FP236383.1	ENSG00000280441	+
chr21	8390714	8390791	78	52	GGCGTCCCAGCGGGTTGGGACGCGGCGGCCGGCGGGCGGTGGGTGTGCGCGCCCGGCGCTCTGTCCGGCGCGTGACTC	8380643	8454792	FP236383.1	ENSG00000280441	+
chr21	8390801	8391045	245	371	CGAGTCGGCTCTCCGCCCGCTCCCGTGCCGAGTCGTGACCGGTGCCGACGACCGCGTTTGCGTGGCACGGGGTCGGGCCCGCCTGGCCCTGGGAAAGCGTCCCACGGTGGGGGCGCGCCGGTCTCCCGGAGCGGGACCGGGTCGGAGGATGGACGAGAATCACGAGCGACGGTGGTGGTGGCGTGTCGGGTTCGTGGCTGCGGTCGCTCCGGGGCCCCCGGTGGCGGGGCCCCGGGGCTCGCGAG	8380643	8454792	FP236383.1	ENSG00000280441	+
chr21	8391050	8391100	51	6	TTCTCGGTGGGGGCCGAGGGCCGTCCGGCGTCCCAGGCGGGGCGCCGCGGG	8380643	8454792	FP236383.1	ENSG00000280441	+
chr21	8391105	8391146	42	9	CCCTCGTGTCTGTGGCGGTGGGATCCCGCGGCCGTGTTTTCC	8380643	8454792	FP236383.1	ENSG00000280441	+
chr21	8391183	8391236	54	4	CGCCGCCTCTGCGGGCTCCCGGGTGCCCTTGCCCTCGCGGTCCCCGGCCCTCGC	8380643	8454792	FP236383.1	ENSG00000280441	+
chr21	8391240	8391318	79	42	TCTGTGCCCTCTTCCCCGCCCGCCGCCCGCCGATCCTCTTCTTCCCCCCGAGCGGCTCACCGGCTTCACGTCCGTTGGT	8380643	8454792	FP236383.1	ENSG00000280441	+
chr21	8391322	8391428	107	87	CCCGCCTGGGACCGAACCCGGCACCGCCTCGTGGGGCGCCGCCGCCGGCCACTGATCGGCCCGGCGTCCGCGTCCCCCGGCGCGCGCCTTGGGGACCGGGTCGGTGG	8380643	8454792	FP236383.1	ENSG00000280441	+
chr21	8391451	8391536	86	88	GCTTCCCGGAGGGTTCCGGGGGTCGGCCTGCGGCGCGTGCGGGGGAGGAGACGGTTCCGGGGGACCGGCCGCGACTGCGGCGGCGG	8380643	8454792	FP236383.1	ENSG00000280441	+
chr21	8391546	8391581	36	4	GAGCCGCGGGGATCGCCGAGGGCCGGTCGGCCGCCC	8380643	8454792	FP236383.1	ENSG00000280441	+
chr21	8391589	8391647	59	5	CGCGCGGTGCCGCCGGCGGCGGTGAGGCCCCGCGCGTGTGTCCCGGCTGCGGTCGGCCG	8380643	8454792	FP236383.1	ENSG00000280441	+
chr21	8391678	8391708	31	1	CGCCGGCCGCCTTTCTCGCGCCTTCCCCGTC	8380643	8454792	FP236383.1	ENSG00000280441	+
chr21	8391759	8391783	25	2	CGGGTCGGCGCGTCCCCCGGGTGCG	8380643	8454792	FP236383.1	ENSG00000280441	+
chr21	8391811	8391856	46	40	TTCCCCGAGGCGTCCGTCCCGGGCGTCGGCGTCGGGGAGAGCCCGT	8380643	8454792	FP236383.1	ENSG00000280441	+
chr21	8391904	8392002	99	22	CCCGGTGGTCCCTCCCGGACAGGCGTTCGTGCGACGTGTGGCGTGGGTCGACCTCCGCCTTGCCGGTCGCTCGCCCTCTCCccgggtcggggggtgggg	8380643	8454792	FP236383.1	ENSG00000280441	+
chr21	8392047	8392111	65	15	ggggcgggcgcgccggccggCCTCGGTCGCCCTCCCTTGGCCGTCGTGTGGCGTGTGCCACCCCT	8380643	8454792	FP236383.1	ENSG00000280441	+
chr21	8392121	8392143	23	1	CGCCGGCGGGGCTCGGAGCCGGG	8380643	8454792	FP236383.1	ENSG00000280441	+
chr21	8392193	8392230	38	10	CGCACGGCGCGACTGTCCCCGGGCCGGGCACCGCGGTC	8380643	8454792	FP236383.1	ENSG00000280441	+
chr21	8392332	8392453	122	74	GGTCCCTCCCGGCCGCCGGGCGCGGGTCGGGCCGTCCGCCTCCTCGCGGGCGGGCGCGACGAAGAAGCGTCGCGGGTCTGTGGCGCGGGGCCCCGGTGGTCGTGTCGCGTGGGGGGCGGGTG	8380643	8454792	FP236383.1	ENSG00000280441	+
chr21	8392460	8392493	34	3	GCGTCCGGTTCGccgcgccccgccccggccccac	8380643	8454792	FP236383.1	ENSG00000280441	+
chr21	8392495	8392710	216	48	ggtcccggccgccgcccccgcgcccgctcgctccctcccgtccgcccgtccgcggcccgtccgtccgtccgtccgtcgtcctcctcgcttgcggggcgccgggcccgtcctcgcgaggccccccggccggccgtccggccgcGTCGGGGCCTCGCCGCGCTCTACCTTACCtacctggttgatcctgccagtagcatatgcttgtctcaaagatta	8380643	8454792	FP236383.1	ENSG00000280441	+
chr21	8392714	8394292	1579	3681	catgcatgtctaagtacgcacggccggtacagtgaaactgcgaatggctcattaaatcagttatggttcctttggtcgctcgctcctctcctacttggataactgtggtaattctagagctaatacatgccgacgggcgctgacccccttcgcgggggggatgcgtgcatttatcagatcaaaaccaacccggtcagcccctctccggccccggccggggggcgggcgccggcggctttggtgactctagataacctcgggccgatcgcacgccccccgtggcggcgacgacccattcgaacgtctgccctatcaactttcgatggtagtcgccgtgcctaccatggtgaccacgggtgacggggaatcagggttcgattccggagagggagcctgaga…	8393419	8394341	FP236383.2	ENSG00000280614	-
chr21	8392714	8394292	1579	3681	catgcatgtctaagtacgcacggccggtacagtgaaactgcgaatggctcattaaatcagttatggttcctttggtcgctcgctcctctcctacttggataactgtggtaattctagagctaatacatgccgacgggcgctgacccccttcgcgggggggatgcgtgcatttatcagatcaaaaccaacccggtcagcccctctccggccccggccggggggcgggcgccggcggctttggtgactctagataacctcgggccgatcgcacgccccccgtggcggcgacgacccattcgaacgtctgccctatcaactttcgatggtagtcgccgtgcctaccatggtgaccacgggtgacggggaatcagggttcgattccggagagggagcctgaga…	8380643	8454792	FP236383.1	ENSG00000280441	+
chr21	8394323	8394685	363	1122	gtcataagcttgcgttgattaagtccctgccctttgtacacaccgcccgtcgctactaccgattggatggtttagtgaggccctcggatcggccccgccggggtcggcccacggccctggcggagcgctgagaagacggtcgaacttgactatctagaggaagtaaaagtcgtaacaaggtttccgtaggtgaacctgcggaaggatcattaACGGAGCCCGGAGGGCGAGGCCCGCGGCGGCGCCGCCGCCGCGCGCTTCCCTCCGCACACCCACCCCCCCACCGCGAcgcggcgcgtgcgcgggcggggcccgcgtgcccgttcgttcgctcgctcgttcgttcgCCGCCCGGCCCCGCCG	8393419	8394341	FP236383.2	ENSG00000280614	-
chr21	8394323	8394685	363	1122	gtcataagcttgcgttgattaagtccctgccctttgtacacaccgcccgtcgctactaccgattggatggtttagtgaggccctcggatcggccccgccggggtcggcccacggccctggcggagcgctgagaagacggtcgaacttgactatctagaggaagtaaaagtcgtaacaaggtttccgtaggtgaacctgcggaaggatcattaACGGAGCCCGGAGGGCGAGGCCCGCGGCGGCGCCGCCGCCGCGCGCTTCCCTCCGCACACCCACCCCCCCACCGCGAcgcggcgcgtgcgcgggcggggcccgcgtgcccgttcgttcgctcgctcgttcgttcgCCGCCCGGCCCCGCCG	8380643	8454792	FP236383.1	ENSG00000280441	+
chr21	8394687	8394803	117	62	CCGCGAGAGCCGGAGAACTCGGgagggagacgggggagagagagagagagagagaaagagaaagaAGGGCGTGTCGTTGGTGTGCGCGTGTCGTGGGGCcggcgggcggcggggagc	8380643	8454792	FP236383.1	ENSG00000280441	+
chr21	8394815	8394887	73	49	gcggccccgacggcgtgggtgtcggcgggcgcgggggcggttctcggcggcgtcgcggcggGTCTGGGGGTCT	8380643	8454792	FP236383.1	ENSG00000280441	+
chr21	8394890	8395185	296	128	GTGCCCTCCTCCCCGCCGGGGCCCGTCGTCCGGCCCCGCCGCGCCGGCTCCCCGTCTTCGGGGCCGGCCGGATTCCCGTCGCCTCCGCCGCGCCGCTCCGCGCCGCCGGGCACGGCCCCGCTCGCTCTCCCCGGCCTTCCCGCTAGGGCGTCTCGAGGGTCGGGGGCCGGACGCCGGTCCCCTCCCCCGCCTCCTCGTCcgcccccccgccgtccaggtacctagcgcgttccggcgcggaggtttaaagaccccttggggggatcgcccgtccgcccgtgggtcgggggcggtgg	8380643	8454792	FP236383.1	ENSG00000280441	+
chr21	8395227	8395335	109	52	cccgcgcctccaccgcggactccgctccccggccggggccgcgccgccgccgccgccgcggcggccgtcgGGTGGGGGCTTTACCCGGCGGCCGTCGCGCGCCTGCCGC	8380643	8454792	FP236383.1	ENSG00000280441	+
chr21	8395339	8395421	83	24	TGTGGCGTGCGCCCCGCGCCGTGGGGGCGGGAACCCCCGGGCGCCTGTGGGGTGGTGTCCGCGCTCGCCCCCGCGTGGGCGGC	8380643	8454792	FP236383.1	ENSG00000280441	+
chr21	8395433	8395524	92	57	CGTGGTGTGAAACCTTCCGACCCCTCTCCGGAGTCCGGTCCCGTTTGCTGTCTCGTCTGGCCGGCCTGAGGCAACCCCCTCTCCTCTTGGGG	8380643	8454792	FP236383.1	ENSG00000280441	+
chr21	8395545	8395774	230	14891	CGCCAGGAAGGGCCTCCTCCCGGTGCGTCGTCGGGAGCGCCCTCGCCAAATCGACCTCGTACGACTCTTAGCGGTGGATCACTCGGCTCGTGCGTCGATGAAGAACGCAGCTAGCTGCGAGAATTAATGTGAATTGCAGGACACATTGATCATCGACACTTCGAACGCACTTGCGGCCCCGGGTTCCTCCCGGGGCTACGCCTGTCTGAGCGTCGCTTGCCGATCAATCG	8395607	8395759	RNA5-8SN3	ENSG00000275215	+
chr21	8395545	8395774	230	14891	CGCCAGGAAGGGCCTCCTCCCGGTGCGTCGTCGGGAGCGCCCTCGCCAAATCGACCTCGTACGACTCTTAGCGGTGGATCACTCGGCTCGTGCGTCGATGAAGAACGCAGCTAGCTGCGAGAATTAATGTGAATTGCAGGACACATTGATCATCGACACTTCGAACGCACTTGCGGCCCCGGGTTCCTCCCGGGGCTACGCCTGTCTGAGCGTCGCTTGCCGATCAATCG	8380643	8454792	FP236383.1	ENSG00000280441	+
chr21	8395779	8395896	118	57	CGGGGGTGCCTCCGGGCTCCTCGGGGTGCGCGGCTGGGGGTTCCCTCGCAGGGCCCGCCGGGGGCCCTCCGTCCCCCTAAGCGCAGACCCGGCGGCGtccgccctcctcttgccgccg	8380643	8454792	FP236383.1	ENSG00000280441	+
chr21	8395909	8396008	100	182	ccccctcccccCGCGGGCCCTGCGTGGTCACGCGTCGGGTGGCGGGGGGGAGAGGGGGGCGCGCCCGGCTGAGAGAGACGGGGAGGGCGGCGCCGCCGCC	8380643	8454792	FP236383.1	ENSG00000280441	+
chr21	8396014	8396215	202	865	CGAAGACGGAGAGGGAAAGAGAGAGCCGGCTCGGGCCGAGTTCCCGTGGCCGCCGCCTGCGGTCCGGGTTCCTCCCTCGGGGGGCTCCCTCGCGCCGCGCGCGGCTCGGGGTTCGGGGTTCGTCGGCCCCGGCCGGGTGGAAGGTCCCGTGCCcgtcgtcgtcgtcgtcgcgcgtcgtcggcgGTGGGGGCGTGTTGCGTGC	8380643	8454792	FP236383.1	ENSG00000280441	+
chr21	8396245	8396322	78	10	GTCCGGAAGGGGAAGGGTGCCGGCGGGGAGAGAGGGTCGGGGGAGCGCGTCCCGGTCGCCGCGGTTCGCCGCCCGCCC	8380643	8454792	FP236383.1	ENSG00000280441	+
chr21	8396429	8396530	102	158	CGCGCGCCCGCCCGCCCGGCTCGCCTCGCGGCGCGTCGGCCGGGGCCGGGAGCCCGCCCCGCGGCCCGCCCGGCCGCGCCCGTGGCCGCGGCGCCGGGGTTC	8380643	8454792	FP236383.1	ENSG00000280441	+
chr21	8396532	8396715	184	118	CGTGTCCCCGGCGGCGACCCGCGGGACGCCGCGGTGTCGTCCGCCGTCGCGCGCCCGCCTCCGGCTCGCGGCCGCGCCGCGCCGCGCCGGGGCCCCGTCCCGAGCTTCCGCGTCGGGGCGGGGCGGCTCCGCCGCCGCGTCCTCGGACCCGTCCCCCCGACCTCCGCGGGGGAGACGGGTCGGG	8380643	8454792	FP236383.1	ENSG00000280441	+
chr21	8396717	8396792	76	23	CGTGCGGCGcccgtcccgcccccggcccgtgcccctccctccggtcgtcccgctccGGCGGGGCGGCGCGGGGGTG	8380643	8454792	FP236383.1	ENSG00000280441	+
chr21	8396813	8397183	371	54425	TCCCGTCGCCTCTCCCCCTCGCCGGGCCCGTCTCCCGACGGAGCGTCGGGCGGGCGGTCGGGCCGGCGCGATTCCGTCCGTCCGTCCGCCGAGCGGCCCGTCCCCCTCCGAGAcgcgacctcagatcagacgtggcgacccgctgaatttaagcatattagtcagcggaggaaaagaaactaaccaggattccctcagtaacggcgagtgaacagggaagagcccagcgccgaatccccgccccgcggcggggcgcgggacatgtggcgtacggaagacccgctccccggcgccgctcgtggggggcccaagtccttctgatcgaggcccagcccgtggacggtgtgaggccggtagcggcccccggcgcg	8380643	8454792	FP236383.1	ENSG00000280441	+
chr21	8397185	8397468	284	2208	cgggcccgggtcttcccggagtcgggttgcttgggaatgcagcccaaagcgggtggtaaactccatctaaggctaaataccggcacgagaccgatagtcaacaagtaccgtaagggaaagttgaaaagaactttgaagagagagttcaagagggcgtgaaaccgttaagaggtaaacgggtggggtccgcgcagtccgcccggaggattcaacccggcggcgggtccggccgtgtcggcggcccggcggatctttcccgccccccgttcctcccgacccctcca	8380643	8454792	FP236383.1	ENSG00000280441	+
chr21	8397478	8397706	229	547	ccttcccccgccgcccctcctcctcctccccggagggggcgggctccggcgggtgcgggggtgggcgggcggggccgggggtggggtcggcgggggaccgtcccccgaccggcgaccggccgccgccgggcgcatttccaccgcggcggtgcgccgcgaccggctccgggacggctgggaaggccggcggggaaggtggctcggggggccccgtccgtccgtccgtccg	8380643	8454792	FP236383.1	ENSG00000280441	+
chr21	8397735	8397785	51	59	cccgcgtcctccctcgggagggcgcgcgggtcggggcggcggcggcggtgg	8380643	8454792	FP236383.1	ENSG00000280441	+
chr21	8397789	8397981	193	225	cggcggcggcggcggcgggaccgaaaccccccccgagtgttacagcccccccggcagcagcactcgccgaatcccggggccgagggagcgagacccgtcgccgcgctctcccccctcccggcgcccacccccgcggggaatcccccgcgaggggggtctcccccgcgggggcgcgccggcgtctccttgtggg	8380643	8454792	FP236383.1	ENSG00000280441	+
chr21	8398029	8399096	1068	7535	tccccgcgcccccgccccggcgacggggggggtgccgcgcgcgggtcggggggcggggcggactgtccccagtgcgccccgggcgggtcgcgccgtcgggcccggggggaggttctctcggggccacgcgcgcgtcccccgaagagggggacggcggagcgagcgcacggggtcggcggcgacgtcggctacccacccgacccgtcttgaaacacggaccaaggagtctaacacgtgcgcgagtcgggggctcgcacgaaagccgccgtggcgcaatgaaggtgaaggccggcgcgctcgccggccgaggtgggatcccgaggcctctccagtccgccgagggcgcaccaccggcccgtctcgcccgccgcgccggggaggtggagcacgagcgcacgt…	8380643	8454792	FP236383.1	ENSG00000280441	+
chr21	8399116	8399544	429	7360	cacgcctcctcccctcctcccgcccacgccccgctccccgcccccggagccccgcggacgctacgccgcgacgagtaggagggccgctgcggtgagccttgaagcctagggcgcgggcccgggtggagccgccgcaggtgcagatcttggtggtagtagcaaatattcaaacgagaactttgaaggccgaagtggagaagggttccatgtgaacagcagttgaacatgggtcagtcggtcctgagagatgggcgagcgccgttccgaagggacgggcgatggcctccgttgccctcggccgatcgaaagggagtcgggttcagatccccgaatccggagtggcggagatgggcgccgcgaggcgtccagtgcggtaacgcgaccgatcccggagaagcc…	8380643	8454792	FP236383.1	ENSG00000280441	+
chr21	8399551	8400074	524	11437	aagggcagggcgccctggaatgggttcgccccgagagaggggcccgtgccttggaaagcgtcgcggttccggcggcgtccggtgagctctcgctggcccttgaaaatccgggggagagggtgtaaatctcgcgccgggccgtacccatatccgcagcaggtctccaaggtgaacagcctctggcatgttggaacaatgtaggtaagggaagtcggcaagccggatccgtaacttcgggataaggattggctctaagggctgggtcggtcgggctggggcgcgaagcggggctgggcgcgcgccgcggctggacgaggcgccgccgccccccccacgcccggggcacccccctcgcggccctcccccgccccaccccgcgcgcgccgctcgctccctccc…	8380643	8454792	FP236383.1	ENSG00000280441	+
chr21	8400113	8400239	127	1313	gggggcccgggcacccggggggccggcggcggcggcgactctggacgcgagccgggcccttcccgtggatcgccccagctgcggcgggcgtcgcggccgcccccggggagcccggcgggcgccggcg	8380643	8454792	FP236383.1	ENSG00000280441	+
chr21	8400244	8401264	1021	6170	cccccccccaccccacgtctcgtcgcgcgcgcgtccgctgggggcggggagcggtcgggcggcggcggtcggcgggcggcggggcggggcggttcgtccccccgccctacccccccggccccgtccgccccccgttcccccctcctcctcggcgcgcggcggcggcggcggcaggcggcggaggggccgcgggccggtcccccccgccgggtccgcccccggggccgcggttccgcgcggcgcctcgcctcggccggcgcctagcagccgacttagaactggtgcggaccaggggaatccgactgtttaattaaaacaaagcatcgcgaaggcccgcggcgggtgttgacgcgatgtgatttctgcccagtgctctgaatgtcaaagtgaagaaattca…	8380643	8454792	FP236383.1	ENSG00000280441	+
chr21	8401267	8401729	463	1657	gttttaagcaggaggtgtcagaaaagttaccacagggataactggcttgtggcggccaagcgttcatagcgacgtcgctttttgatccttcgatgtcggctcttcctatcattgtgaagcagaattcaccaagcgttggattgttcacccactaatagggaacgtgagctgggtttagaccgtcgtgagacaggttagttttaccctactgatgatgtgttgttgccatggtaatcctgctcagtacgagaggaaccgcaggttcagacatttggtgtatgtgcttggctgaggagccaatggggcgaagctaccatctgtgggattatgactgaacgcctctaagtcagaatcccgcccaggcggaacgatacggcagcgccgcggagcctcggttgg…	8380643	8454792	FP236383.1	ENSG00000280441	+
chr21	8401736	8401986	251	473	cgggagggcgcgtgccccgccgcgcgccgggaccggggtccggtgcggagtgcccttcgtcctgggaaacggggcgcggccggagaggcggccgccccctcgcccgtcacgcaccgcacgttcgtggggaacctggcgctaaaccattcgtagacgacctgcttctgggtcggggtttcgtacgtagcagagcagctccctcgctgcgatctattgaaagtcagccctcgacacaagggtttgtccgcgcg	8380643	8454792	FP236383.1	ENSG00000280441	+
chr21	8402050	8402089	40	2	cgttcgtcttcctccctccCGGCCTCTCCCGCCGACCGCG	8380643	8454792	FP236383.1	ENSG00000280441	+
chr21	8402108	8402140	33	2	TGGGGGGGAGGGCGCGCGACCCCGGTCGGCGCG	8380643	8454792	FP236383.1	ENSG00000280441	+
chr21	8404060	8404086	27	4	GAGTGCCCGTCGGGACGAGCCGGACCC	8380643	8454792	FP236383.1	ENSG00000280441	+
chr21	8409815	8409860	46	3	aacaaaacacgaatactgtcggacacagcactgactacccgggtga	8380643	8454792	FP236383.1	ENSG00000280441	+
chr21	8410525	8410551	27	1	GCACTGTAGCCTGGGCAGCAAGAGCCA	8380643	8454792	FP236383.1	ENSG00000280441	+
chr21	8412130	8412164	35	1	tctctctctctttctgtctgtttctctctgcctgt	8380643	8454792	FP236383.1	ENSG00000280441	+
chr21	8412766	8412799	34	1	ttttctctgtctctctgtctctctctgtgcctgt	8380643	8454792	FP236383.1	ENSG00000280441	+
chr21	8413560	8413579	20	1	CGGTCACGTGTGGCGTCCGT	8380643	8454792	FP236383.1	ENSG00000280441	+
chr21	8413673	8413698	26	1	GAAGATGAAAGCAAAGATCGGctaaa	8380643	8454792	FP236383.1	ENSG00000280441	+
chr21	8413841	8413875	35	2	aatactgtcggacacagcactgactacccgggtga	8380643	8454792	FP236383.1	ENSG00000280441	+
chr21	8414903	8414927	25	1	tgaacctggcaggcggaggctgcag	8380643	8454792	FP236383.1	ENSG00000280441	+
chr21	8415091	8415122	32	1	AGAGAAAATGAAAGAAAAGGCACTGTATTGCT	8380643	8454792	FP236383.1	ENSG00000280441	+
chr21	8416136	8416172	37	1	tctctccttgtctctctcactgtgtctgtcttctgtc	8380643	8454792	FP236383.1	ENSG00000280441	+
chr21	8416377	8416411	35	1	cctctctcactgtgtctgtcttctgtcttattctc	8380643	8454792	FP236383.1	ENSG00000280441	+
chr21	8417810	8417836	27	1	cgagaggaatctagacaggcgggcctt	8417757	8418235	FP236383.11	ENSG00000286267	+
chr21	8417810	8417836	27	1	cgagaggaatctagacaggcgggcctt	8380643	8454792	FP236383.1	ENSG00000280441	+
chr21	8420933	8420968	36	1	AACTGGCGAGTTGATTTCTGGACTTGGATACCTCAT	8420675	8421003	FP236383.7	ENSG00000286146	+
chr21	8420933	8420968	36	1	AACTGGCGAGTTGATTTCTGGACTTGGATACCTCAT	8380643	8454792	FP236383.1	ENSG00000280441	+
chr21	8424036	8424071	36	1	AATTCGTGACAATAAAGAGCTATCTAACCAGAAAAA	8423760	8424071	FP236383.10	ENSG00000286178	+
chr21	8424036	8424071	36	1	AATTCGTGACAATAAAGAGCTATCTAACCAGAAAAA	8380643	8454792	FP236383.1	ENSG00000280441	+
chr21	8424146	8424182	37	3	AGGATTGACCCTGATAGCATTTCGAAAACAAGCTAAT	8380643	8454792	FP236383.1	ENSG00000280441	+
chr21	8424407	8424431	25	2	GAGGATGCCAAAGTGTTGTAGAGTA	8380643	8454792	FP236383.1	ENSG00000280441	+
chr21	8424478	8424500	23	1	GAGAATTGTCTTTCAGCTTGCGT	8380643	8454792	FP236383.1	ENSG00000280441	+
chr21	8424693	8424726	34	1	AGCCTGAATCTGAGGCGCGATTGTGGCTATTTTC	8380643	8454792	FP236383.1	ENSG00000280441	+
chr21	8424981	8425005	25	1	CGGCGGACCAGAACTTTGTGTTTTT	8380643	8454792	FP236383.1	ENSG00000280441	+
chr21	8426109	8426133	25	1	CCCATAGCGGCTCCGGCCCGGCCAG	8380643	8454792	FP236383.1	ENSG00000280441	+
chr21	8426210	8426241	32	1	GCTGACTCTGGAAAGCCCGGCGCCTTGTGATC	8380643	8454792	FP236383.1	ENSG00000280441	+
chr21	8426310	8426334	25	1	aggggtgtggcaggtaggacgaagg	8380643	8454792	FP236383.1	ENSG00000280441	+
chr21	8426509	8426550	42	9	CTCGGATGCCCCGAGTGACTGTGGCTCGCACCTCTCCGGAAA	8380643	8454792	FP236383.1	ENSG00000280441	+
chr21	8427955	8427975	21	1	TTGGGACGTCAGCTTCTGGCC	8380643	8454792	FP236383.1	ENSG00000280441	+
chr21	8428448	8428474	27	1	CACAGAGGAAGGGAGCACCAGGCCGCC	8380643	8454792	FP236383.1	ENSG00000280441	+
chr21	8428701	8428722	22	1	taggatgcgataggatacgata	8380643	8454792	FP236383.1	ENSG00000280441	+
chr21	8429907	8429932	26	1	TTGCCTTGCCTGGACTTGCCTGGCCT	8380643	8454792	FP236383.1	ENSG00000280441	+
chr21	8431463	8431488	26	1	AAGAAGGGATCGTCGATAAAGACGTT	8380643	8454792	FP236383.1	ENSG00000280441	+
chr21	8432412	8432446	35	1	GGCAGAGCTCCGGAAAGCCCGCGGTCGTCAGCCCG	8380643	8454792	FP236383.1	ENSG00000280441	+
chr21	8432529	8432567	39	5	TCGCTGCGCTTCTGGGCCCGCGGCGGGCGTGGGGCTGCC	8432530	8432621	MIR6724-4	ENSG00000275692	+
chr21	8432529	8432567	39	5	TCGCTGCGCTTCTGGGCCCGCGGCGGGCGTGGGGCTGCC	8380643	8454792	FP236383.1	ENSG00000280441	+
chr21	8433222	8433253	32	72	gctgacacgctgtcctctggcgacctgtcgct	8380643	8454792	FP236383.1	ENSG00000280441	+
chr21	8433261	8433299	39	3	ttgggcctccggatgcgcgcggggctctggcctaccggt	8380643	8454792	FP236383.1	ENSG00000280441	+
chr21	8433372	8433404	33	1	tccgagcgtcccgactcccggtgccggcccggg	8380643	8454792	FP236383.1	ENSG00000280441	+
chr21	8433426	8433453	28	2	ggggcggcggggaaggcggcgagggcca	8380643	8454792	FP236383.1	ENSG00000280441	+
chr21	8433569	8433622	54	12	cccttccccggagtggggggttggccggagccgatcggctcgctggccggccgg	8380643	8454792	FP236383.1	ENSG00000280441	+
chr21	8433646	8433731	86	98	cttcgtgatcgatgtggtgacgtcgtgctctcccgggccgggtccgagccgcgacgggcgaggggcggacgttcgtggcgaacggg	8380643	8454792	FP236383.1	ENSG00000280441	+
chr21	8433818	8433859	42	7	cggACCCCGGCCCGACCTCGCCGTCCCGCCCGCCGCCTTCTG	8380643	8454792	FP236383.1	ENSG00000280441	+
chr21	8433862	8434097	236	104	TCGCGGGGCGGGCCGGCGGGGTCCTCTGACGCGGCAGACAGCCCTCGCTGTCGCCTCCAGTGGTTGTCGACTTGCGGGCGGCCCCCCTCCGCGGCGGTGGGGGTGCCGTCCCGCCGGCCCGTCGTGCTGCCCTCTCGGGGGGTTTGCGCGAGCGTCGGCTCCGCCTGGGCCCTTGCGGTGCTCCTGGAGCGCTCCGGGTTGTCCCTCAGGTGCCCGAGGCCGAACGGTGGTGTGTC	8380643	8454792	FP236383.1	ENSG00000280441	+
chr21	8434100	8434125	26	1	TCccgcccccggcgccccctcctccg	8380643	8454792	FP236383.1	ENSG00000280441	+
chr21	8434130	8434219	90	234	ccgccgcGGTGTCCGCGCGTGGGTCCTGAGGGAGCTCGTCGGTGTGGGGTTCGAGGCGGTTTGAGTGAGACGAGACGAGACGCGCCCCTC	8380643	8454792	FP236383.1	ENSG00000280441	+
chr21	8434222	8434253	32	2	ACGCGGGGAAGGGCGCCCGCCTGCTCTCGGTG	8380643	8454792	FP236383.1	ENSG00000280441	+
chr21	8434264	8434313	50	13	CCGTGCTCCCCTCTGGCGGGTGCGCGCGGGCCGTGTGAGCGATCGCGGTG	8380643	8454792	FP236383.1	ENSG00000280441	+
chr21	8434330	8434434	105	17	ACGCGTGCGCCGGCCGGCCGCCGAGGGGCTGCCGTTCTGCCTCCGACCGGTCGTGTGTGGGTTGACTTCGGAGGCGCTCTGCCTCGGAAGGAAGGAGGTGGGTGG	8380643	8454792	FP236383.1	ENSG00000280441	+
chr21	8434449	8434512	64	18	TGGGGTTGCGCGCACGCGCGCACCGGCCGGGCCCCCGCCCTGAACGCGAACGCTCGAGGTGGCC	8380643	8454792	FP236383.1	ENSG00000280441	+
chr21	8434529	8434613	85	28	TCGTACCGCAGGGCCCCCTCCCTTCCCCAGGCGTCCCTCGGCGCCTCTGCGGGCCCGAGGAGGAGCGGCTGGCGGGTGGGGGGAG	8380643	8454792	FP236383.1	ENSG00000280441	+
chr21	8434641	8434757	117	29	TTCTCTAGCGATCTGAGAGGCGTGCCTTGGGGGTACCGGATCCCCCGGGCCGCCGCCTCTGTCTCTGCCTCCGTTATGGTAGCGCTGCCGTAGCGACCCGCTCGCAGAGGACCCTCC	8380643	8454792	FP236383.1	ENSG00000280441	+
chr21	8434790	8434877	88	234	AAGCGAGGGTTCCGCCGGCCACCGCGGTGGTGGCCGAGTGCGGCTCGTCGCCTACTGTGGCCCGCGCCTCCCCCTTCCGAGTCGGGGG	8380643	8454792	FP236383.1	ENSG00000280441	+
chr21	8434902	8435235	334	659	CGTTCCCAGCGGGTTGGGACGCGGCGGCCGGCGGGCGGTGGGTGTGCGCGCCCGGCGCTCTGTCCGGCGCGTGACCCCCTCCGCCGCGAGTCGGCTCTCCGCCCGCTCCCGTGCCGAGTCGTGACCGGTGCCGACGACCGCGTTTGCGTGGCACGGGGTCGGGCCCGCCTGGCCCTGGGAAAGCGTCCCACGGTGGGGGCGCGCCGGTCTCCCGGAGCGGGACCGGGTCGGAGGATGGACGAGAATCACGAGCGACGGTGGTGCGGGCGTGTCGGGTTCGTGGCTGCGGTCGCTCCGGGGCCCCCGGTGGCGGGGCCCCGGGGCTCGCGAGGCG	8380643	8454792	FP236383.1	ENSG00000280441	+
chr21	8435251	8435333	83	22	CGAGGGCCGTCCGGCGTCCCAGGCGGGGCGCCGCGGGACCGCCCTCGTGTCTGTGGCGGTGGGATCCCGCGGCCGTGTTTTCC	8380643	8454792	FP236383.1	ENSG00000280441	+
chr21	8435365	8435389	25	1	CGAGCCGCCGCCTCTGCGGGCTCCC	8380643	8454792	FP236383.1	ENSG00000280441	+
chr21	8435391	8435416	26	1	GGTGCCCTTGCCCTCGCGGTCCCCGG	8380643	8454792	FP236383.1	ENSG00000280441	+
chr21	8435434	8435634	201	139	CCTCTTCCCCGCCCGCCGCCCGCCGATCCTCTTCTTCCCCCCGAGCGGCTCACCGGCTTCACGTCCGTTGGTGGCCCCGCCTGGGACCGAACCCGGCACCGCCTCGTGGGGCGCCGCCGCCGGCCACTGATCGGCCCGGCGTCCGCGTCCCCCGGCGCGCGCCTTGGGGACCGGGTCGGTGGCGCCCCGCGTGGGGCCCGG	8380643	8454792	FP236383.1	ENSG00000280441	+
chr21	8435638	8435713	76	88	GCTTCCCGGAGGGTTCCGGGGGTCGGCCTGCGGCGCGTGCGGGGGAGGAGACGGTTCCGGGGGACCGGCCGCGACT	8380643	8454792	FP236383.1	ENSG00000280441	+
chr21	8435776	8435806	31	3	CGCGCGGTGCCGCCGGCGGCGGTGAGGCCCC	8380643	8454792	FP236383.1	ENSG00000280441	+
chr21	8435824	8435945	122	26	GCGGTCGGCCGCGCTCGAGGGGTCCCCGTGGCGTCCCCTTCCCCGCCGGCCGCCTTTCTCGCGCCTTCCCCGTCGCCCCGGCCTCGCCCGTGGTCTCTCGTCTTCTCCCGGCCCGCTCTTCC	8380643	8454792	FP236383.1	ENSG00000280441	+
chr21	8435949	8436079	131	52	CCGGGTCGGCGCGTCCCCCGGGTGCGCCTCGCTTCCCGGGCCTGCCGCGGCCCTTCCCCGAGGCGTCCGTCCCGGGCGTCGGCGTCGGGGAGAGCCCGTCCTCCCCGCGTGGCGTCGCCCCGTTCGGCGCG	8380643	8454792	FP236383.1	ENSG00000280441	+
chr21	8436120	8436165	46	2	GGCGTTCGTGCGACGTGTGGCGTGGGTCGACCTCCGCCTTGCCGGT	8380643	8454792	FP236383.1	ENSG00000280441	+
chr21	8436228	8436302	75	14	TCCCCCGTCCCGGGCGGGGGCGGGCGCGCCGGCCGGCCTCGGTCGGCCCTCCCTTGGCCGTCGTGTGGCGTGTGC	8380643	8454792	FP236383.1	ENSG00000280441	+
chr21	8436309	8436668	360	189	TGCGCCCGCGCCCGCCGGCGGGGCTCGGAGCCGGGCTTCGGCCGGGCCCCGGGCCCTCGACCGGACCGGTGCGCGGGCGCTGCGGCCGCACGGCGCGACTGTCCCCGGGCCGGGCACCGCGGTCCGCCTCTCGCTCGCCGCCCGGACGTCGGGGCCGCCCCGCGGGGCGGGCGGAGCGCCGTCCCCGCCTCGCCGCCGCCCGCGGGCGCCGGCCGCGCGCGCGCGCGCGTGGCCGCCGGTCCCTCCCGGCCGCCGGGCGCGGGTCGGGCCGTCCGCCTCCTCGCGGGCGGGCGCGACGAAGAAGCGTCGCGGGTCTGTGGCGCGGGGCCCCGGTGGTCGTGTCGCGTGGGGGGCGGGTGG	8380643	8454792	FP236383.1	ENSG00000280441	+
chr21	8436674	8439016	2343	5068	GCGTCCGGTTCGccgcgccccgccccggccccaccggtcccggccgccgcccccgcgcccGCTCGCTCCCTCCCGTCCGCCCGTCCGCGGCCCGTCCGTCCGTCCGTCGTCCTCCTCGCTTGCGGGGCGCCGGGCCCGTCCTCGCGAGGCCCCCCGGCCGGCCGTCCGGCCGCGTCGGGGCCTCGCCGCGCTCTACCTTACCtacctggttgatcctgccagtagcatatgcttgtctcaaagattaagccatgcatgtctgagtacgcacggccggtacagtgaaactgcgaatggctcattaaatcagttatggttcctttggtcgctcgctcctctcctacttggataactgtggtaattctagagctaatacatgccgacgggcgctgaccccct…	8437629	8438551	FP236383.3	ENSG00000281181	-
chr21	8436674	8439016	2343	5068	GCGTCCGGTTCGccgcgccccgccccggccccaccggtcccggccgccgcccccgcgcccGCTCGCTCCCTCCCGTCCGCCCGTCCGCGGCCCGTCCGTCCGTCCGTCGTCCTCCTCGCTTGCGGGGCGCCGGGCCCGTCCTCGCGAGGCCCCCCGGCCGGCCGTCCGGCCGCGTCGGGGCCTCGCCGCGCTCTACCTTACCtacctggttgatcctgccagtagcatatgcttgtctcaaagattaagccatgcatgtctgagtacgcacggccggtacagtgaaactgcgaatggctcattaaatcagttatggttcctttggtcgctcgctcctctcctacttggataactgtggtaattctagagctaatacatgccgacgggcgctgaccccct…	8380643	8454792	FP236383.1	ENSG00000280441	+
chr21	8439026	8439102	77	95	ccgcggccccgacgacgtgggtgtcggcgggcgcgggggcggttctcggcggcgtcgcggcggGTCTGGGGGGGTCT	8380643	8454792	FP236383.1	ENSG00000280441	+
chr21	8439105	8439344	240	112	GTGCCCTCCTCCCCGCCGGGGCCCGTCGTCCGGCCCCGCCGCGCCGGCTCCCCGTCTTCGGGGCCGGCCGGATTCCCGTCGCCTCCGCCGCGCCGCTCCGCGCCGCCGGGCACGGCCCCGCTCGCTCTCCCCGGCCTTCCCGCTAGGGCGTCTCGAGGGTCGGGGGCCGGACGCCGGTCCCCTCCCCCGCCTCCTCGTCcgcccccccgccgtccaggtacctagcgcgttccggcgcgg	8380643	8454792	FP236383.1	ENSG00000280441	+
chr21	8439356	8439543	188	72	ccccttggggggatcgcccgtccgcccgtgggtcgggggcggtggtgggcccgcgggGGAGTCCCGTCGGGAGGGGCccggcccctcccgcgcctccaccgcggactccgctccccggccggggccgcgccgccgccgccgccgcggcggccgtcgGGTGGGGGCTTTACCCGGCGGCCGTCGCGCGC	8380643	8454792	FP236383.1	ENSG00000280441	+
chr21	8439556	8439609	54	20	TGGCGTGCGCCCCGCGCCGTGGGGGCGGGAACCCCCGGGCGCCTGTGGGGTGGT	8380643	8454792	FP236383.1	ENSG00000280441	+
chr21	8439621	8439656	36	5	CCCCCGCGTGGGCGGCGCGCGCCTCCCCGTGGTGTG	8380643	8454792	FP236383.1	ENSG00000280441	+
chr21	8439682	8439739	58	74	CCGGTCCCGTTTGCTGTCTCGTCTGGCCGGCCTGAGGCAACCCCCTCTCCTCTTGGGC	8380643	8454792	FP236383.1	ENSG00000280441	+
chr21	8439765	8440000	236	15000	AGGAAGGGCCTCCTCCCGGTGCGTCGTCGGGAGCGCCCTCGCCAAATCGACCTCGTACGACTCTTAGCGGTGGATCACTCGGCTCGTGCGTCGATGAAGAACGCAGCTAGCTGCGAGAATTAATGTGAATTGCAGGACACATTGATCATCGACACTTCGAACGCACTTGCGGCCCCGGGTTCCTCCCGGGGCTACGCCTGTCTGAGCGTCGCTTGCCGATCAATCGCCCCCGGGGG	8439823	8439975	RNA5-8SN1	ENSG00000278189	+
chr21	8439765	8440000	236	15000	AGGAAGGGCCTCCTCCCGGTGCGTCGTCGGGAGCGCCCTCGCCAAATCGACCTCGTACGACTCTTAGCGGTGGATCACTCGGCTCGTGCGTCGATGAAGAACGCAGCTAGCTGCGAGAATTAATGTGAATTGCAGGACACATTGATCATCGACACTTCGAACGCACTTGCGGCCCCGGGTTCCTCCCGGGGCTACGCCTGTCTGAGCGTCGCTTGCCGATCAATCGCCCCCGGGGG	8380643	8454792	FP236383.1	ENSG00000280441	+
chr21	8440003	8440110	108	56	CCTCCGGGCTCCTCGGGGTGCGCGGCTGGGGGTTCCCTCGCAGGGCCCGCCGGGGGCCCTCCGTCCCCCTAAGCGCAGACCCGGCGGCGtccgccctcctcttgccgc	8380643	8454792	FP236383.1	ENSG00000280441	+
chr21	8440124	8440224	101	175	tccccctcccccCGCGGGCCCTGCGTGGTCACGCGTCGGGTGGCGGGGGGGAGAGGGGGGCGCGCCCGGCTGAGAGAGACGGGGAGGGCGGCGCCGCCGCC	8380643	8454792	FP236383.1	ENSG00000280441	+
chr21	8440229	8440434	206	909	GCGAAGACGGAGAGGGAAAGAGAGAGCCGGCTCGGGCCGAGTTCCCGTGGCCGCCGCCTGCGGTCCGGGTTCCTCCCTCGGGGGGCTCCCTCGCGCCGCGCGCGGCTCGGGGTTCGGGGTTCGTCGGCCCCGGCCGGGTGGAAGGTCCcgtgcccgtcgtcgtcgtcgtcgtcgcgcgtcgtcggcggtgggggcgtgttgcgtgc	8380643	8454792	FP236383.1	ENSG00000280441	+
chr21	8440484	8440506	23	1	CGGCGGGGAGAGAGGGTCGGGGG	8380643	8454792	FP236383.1	ENSG00000280441	+
chr21	8440533	8440569	37	19	CGCCCGCCCCCGGTGGCGGCCCGGCGTCCGGCCGACC	8380643	8454792	FP236383.1	ENSG00000280441	+
chr21	8440587	8440625	39	5	CCTCCTCCCCGCCGCCCCTCCTCCGAGGCCCCGCCCGTC	8380643	8454792	FP236383.1	ENSG00000280441	+
chr21	8440634	8440924	291	249	CCTCCCCGCGCGTACGCGCGCCCGCCCGCCCGGCTCGCCTCGCGGCGCGTCGGCCGGGGCCGGGAGCCCGCCCCGCGGCCCGCCCGGCCGCGCCCGTGGCCGCGGCGCCGGGGTTCGCGTGTCCCCGGCGGCGACCCGCGGGACGCCGCGGTGTCGTCCGCCGTCGCGCGCCCGCCTCCGGCTCGCGGCCGCGCCGCGCCGCGCCGGGGCCCCGTCCCGAGCTTCCGCGTCGGGGCGGGGCGGCTCCGCCGCCGCGTCCTCGGACCCGTCCCCCCGACCTCCGCGGGGGAG	8380643	8454792	FP236383.1	ENSG00000280441	+
chr21	8440935	8443355	2421	66411	GCGTGCGGCGCCCGTCCCGCCCCCGGCCCGTGCCCCTCCCTCCGGTCGTCCCGCTCCGGCGGGGCGGCGCGGGGGTGCCGCCGGCCGCGCGCTCTCTCTCCCGTCGCCTCTCCCCCTCGCCGGGCCCGTCTCCCGACGGAGCGTCGGGCGGGCGGTCGGGCCGGCGCGATTCCGTCCGTCCGTCCGCCGAGCGGCCCGTCCCCCTCCGAGAcgcgacctcagatcagacgtggcgacccgctgaatttaagcatattagtcagcggaggagaagaaactaaccaggattccctcagtaacggcgagtgaacagggaagagcccagcgccgaatccccgccccgcggcggggcgcgggacatgtggcgtacggaagacccgctccccggcgccgctcgtg…	8380643	8454792	FP236383.1	ENSG00000280441	+
chr21	8443359	8443779	421	7355	ctcccctcctcccgcccacgccccgctccccgcccccggagccccgcggacgctacgccgcgacgagtaggagggccgctgcggtgagccttgaagcctagggcgcgggcccgggtggagccgccgcaggtgcagatcttggtggtagtagcaaatattcaaacgagaactttgaaggccgaagtggagaagggttccatgtgaacagcagttgaacatgggtcagtcggtcctgagagatgggcgagcgccgttccgaagggacgggcgatggcctccgttgccctcggccgatcgaaagggagtcgggttcagatccccgaatccggagtggcggagatgggcgccgcgaggcgtccagtgcggtaacgcgaccgatcccggagaagccggcgggag…	8380643	8454792	FP236383.1	ENSG00000280441	+
chr21	8443786	8444309	524	11200	aagggcagggcgccctggaatgggttcgccccgagagaggggcccgtgccttggaaagcgtcgcggttccggcggcgtccggtgagctctcgctggcccttgaaaatccgggggagagggtgtaaatctcgcgccgggccgtacccatatccgcagcaggtctccaaggtgaacagcctctggcatgttggaacaatgtaggtaagggaagtcggcaagccggatccgtaacttcgggataaggattggctctaagggctgggtcggtcgggctggggcgcgaagcggggctgggcgcgcgccgcggctggacgaggcgccgccgccccccccacgcccggggcacccccctcgcggccctcccccgccccaccccgcgcgcgccgctcgctccctccc…	8380643	8454792	FP236383.1	ENSG00000280441	+
chr21	8444339	8444473	135	1263	ccccgcgaggggggcccgggcacccggggggccggcggcggcggcgactctggacgcgagccgggcccttcccgtggatcgccccagctgcggcgggcgtcgcggccgcccccggggagcccggcgggcgccggc	8380643	8454792	FP236383.1	ENSG00000280441	+
chr21	8444478	8445499	1022	5537	ccccccccccaccccacgtctcgtcgcgcgcgcgtccgctgggggcggggagcggtcgggcggcggcggtcggcgggcggcggggcggggcggttcgtccccccgccctacccccccggccccgtccgccccccgttcccccctcctcctcggcgcgcggcggcggcggcgggcggcggaggggccgcgggccggtcccccccgccgggtccgcccccggggccgcggttccgcgcggcgcctcgcctcggccggcgcctagcagccgacttagaactggtgcggaccaggggaatccgactgtttaattaaaacaaagcatcgcgaaggcccgcggcgggtgttgacgcgatgtgatttctgcccagtgctctgaatgtcaaagtgaagaaattcaat…	8380643	8454792	FP236383.1	ENSG00000280441	+
chr21	8445505	8445961	457	1784	agcaggaggtgtcagaaaagttaccacagggataactggcttgtggcggccaagcgttcatagcgacgtcgctttttgatccttcgatgtcggctcttcctatcattgtgaagcagaattcaccaagcgttggattgttcacccactaatagggaacgtgagctgggtttagaccgtcgtgagacaggttagttttaccctactgatgatgtgttgttgccatggtaatcctgctcagtacgagaggaaccgcaggttcagacatttggtgtatgtgcttggctgaggagccaatggggcgaagctaccatctgtgggattatgactgaacgcctctaagtcagaatcccgcccaggcggaacgatacggcagcgccgcggagcctcggttggcctcgg…	8380643	8454792	FP236383.1	ENSG00000280441	+
chr21	8445967	8446241	275	414	cgggagggcgcgtgccccgccgcgcgccgggaccggggtccggtgcggagtgcccttcgtcctgggaaacggggcgcggctggaaaggcggccgccccctcgcccgtcacgcaccgcacgttcgtggggaacctggcgctaaaccattcgtagacgacctgcttctgggtcggggtttcgtacgtagcagagcagctccctcgctgcgatctattgaaagtcagccctcgacacaagggtttgtccgcgcgcgcgcgcgcgcgtgcgtgcggggg	8380643	8454792	FP236383.1	ENSG00000280441	+
chr21	8446338	8446364	27	3	GGGGGGGAGGGCGCGCGACCCCGGTCG	8380643	8454792	FP236383.1	ENSG00000280441	+
chr21	8446406	8446435	30	1	CGCCGGGGCGGCTCGTCCGCTCCGGGCCGG	8380643	8454792	FP236383.1	ENSG00000280441	+
chr21	8446552	8446591	40	2	CCCGGGGTCCCGGCCCTCGCGCGTCCTTCCTCCTCGCTCC	8380643	8454792	FP236383.1	ENSG00000280441	+
chr21	8453882	8453917	36	1	tgggcagaacgagggggaccggggacgcggaagtct	8380643	8454792	FP236383.1	ENSG00000280441	+
chr21	8453981	8454006	26	1	cggacacagcactgactacccgggtg	8380643	8454792	FP236383.1	ENSG00000280441	+
chr21	8454019	8454043	25	1	gcacactgaacacccccgtcacaag	8380643	8454792	FP236383.1	ENSG00000280441	+
chr21	8454214	8454241	28	1	GGCCTTTTGGGAGAACGTTCAGCGACAA	8380643	8454792	FP236383.1	ENSG00000280441	+
chr21	8454712	8454737	26	1	CACCTCCCCGCGCACATAAtaactaa	8380643	8454792	FP236383.1	ENSG00000280441	+
chr21	8986904	8987015	112	84	GTGGCGCCCCGCGTGGGGCCCGGTGGGCTTCCCGGAGGGTTCCGGGGGTCGGCCTGCGGCGCGTGCGGGGGAGGAGACGGTTCCGGGGGACCGGCCGCGACTGCGGCGGCGG	8986999	8987178	MIR3648-2	ENSG00000264462	+
chr21	8987045	8987066	22	1	GGCCGGTCGGCCGCCCCGGGTG	8986999	8987178	MIR3648-2	ENSG00000264462	+
chr21	8987068	8987233	166	28	CGCGCGGTGCCGCCGGCGGCGGTGAGGCCCCGCGCGTGTGTCCCGGCTGCGGTCGGCCGCGCTCGAGGGGTCCCCGTGGCGTCCCCTTCCCCGCCGGCCGCCTTTCTCGCGCCTTCCCCGTCGCCCCGGCCTCGCCCGTGGTCTCTCGTCTTCTCCCGGCCCGCTC	8986999	8987178	MIR3648-2	ENSG00000264462	+
chr21	8987373	8987462	90	11	GCGTGCGCCCGAGCGCGGCCCGGTGGTCCCTCCCGGACAGGCGTTCGTGCGACGTGTGGCGTGGGTCGACCTCCGCCTTGCCGGTCGCTC	8987370	8987430	CR392039.1	ENSG00000264063	+
chr21	13474591	13474613	23	1	aggcggaggttgcagtgagctgt	13443373	13489176	GTF2IP2	ENSG00000226930	-
chr21	14084998	14085017	20	1	cgttcagtcataatcccaca	14027419	14144468	AP001347.1	ENSG00000224905	+
chr21	14085032	14085051	20	1	cccattggctcctcagccaa	14027419	14144468	AP001347.1	ENSG00000224905	+
chr21	17946320	17946353	34	1	gaggcaggagaatggcgtgaacccccgggggcgg	17901263	18267373	CHODL	ENSG00000154645	+
chr21	23420833	23420861	29	1	ctcccgggttcaagcgattctcctgcctc	23352929	23423778	AP000459.2	ENSG00000228592	-
chr21	25959386	25959411	26	1	ttccaccactgcactacagcctgggc	25880550	26171128	APP	ENSG00000142192	-
chr21	26059011	26059036	26	1	gcggagcttgcagtgagccgagatcg	25880550	26171128	APP	ENSG00000142192	-
chr21	26426670	26426699	30	1	gagagagagagagagagagagagagagaga	26378552	26471698	AP001596.1	ENSG00000232692	+
chr21	26426670	26426699	30	1	gagagagagagagagagagagagagagaga	26393635	26569252	CYYR1-AS1	ENSG00000197934	+
chr21	28096420	28096439	20	1	aagtagctgggactacaggc	28048404	28137611	LINC01697	ENSG00000232079	+
chr21	31317253	31317287	35	1	gagaccagcctgaccaacatggaaaaacaccgtct	31118416	31559977	TIAM1	ENSG00000156299	-
chr21	31362552	31362580	29	1	tagctcccgggttcaagcgattctcctgc	31118416	31559977	TIAM1	ENSG00000156299	-
chr21	31916770	31916798	29	1	aggttcaagtgattctcctgcctcagcct	31873020	32044633	HUNK	ENSG00000142149	+
chr21	34555957	34555980	24	1	ggaggctgaggcaggagaatggtg	34513142	34615113	RCAN1	ENSG00000159200	-
chr21	34855604	34855638	35	2	ctgaggcgggagaatcgcttgaacctgggagtggg	34836286	34884882	AP000331.1	ENSG00000286153	+
chr21	34855604	34855638	35	2	ctgaggcgggagaatcgcttgaacctgggagtggg	34787801	36004667	RUNX1	ENSG00000159216	-
chr21	35866953	35866977	25	1	gaggcaggagaatcgcttgaacccg	34787801	36004667	RUNX1	ENSG00000159216	-
chr21	40519822	40519849	28	1	ctctgtctctctcactctctctctctct	40010999	40847158	DSCAM	ENSG00000171587	-
chr21	43073641	43073668	28	1	gaggcaggagaatcgcttgaacccggga	43053191	43076943	CBS	ENSG00000160200	-
chr21	43760282	43760303	22	1	ttctcctgccccagcctcccaa	43719094	43762307	PDXK	ENSG00000160209	+
chr22	11249794	11249827	34	8	ATTTTGATCGGCAAGCGACGCTCAGACAGGCATA	11249809	11249959	RF00002	ENSG00000276871	-
chr22	11249849	11249892	44	69	ACAAGTGCATTCAAGTGTCGATGATCAATGTGTCCTGCAGTTCA	11249809	11249959	RF00002	ENSG00000276871	-
chr22	18176162	18176183	22	1	gtcccagccactcgggaggctg	18149899	18177397	USP18	ENSG00000184979	+
chr22	19143804	19143832	29	1	aagccgagatcgcgccactgcactccagc	19130279	19144684	ESS2	ENSG00000100056	-
chr22	19227544	19227571	28	1	tcacgggttcaagtgattctcctgcctc	19179473	19291719	CLTCL1	ENSG00000070371	-
chr22	20460616	20460638	23	1	aaaaaaaaaaaaaaaaaaaaaaa	20441519	20495844	KLHL22	ENSG00000099910	-
chr22	21658824	21658848	25	1	caaggccgaggcgggcggatcacaa	21652270	21670237	AP000553.1	ENSG00000207751	+
chr22	21658824	21658848	25	1	caaggccgaggcgggcggatcacaa	21657811	21661021	AP000553.5	ENSG00000284630	+
chr22	21856283	21856304	22	1	ctaagtcagaatcccgcccagg	21754500	21867680	MAPK1	ENSG00000100030	-
chr22	21856333	21856352	20	1	cctcggttggcctcggatag	21754500	21867680	MAPK1	ENSG00000100030	-
chr22	23266505	23266525	21	1	tcagcctcccgagtggctggg	23179704	23318037	BCR	ENSG00000186716	+
chr22	23278634	23278666	33	1	ggagaattgcttgaacctgggaggcggaggtgg	23179704	23318037	BCR	ENSG00000186716	+
chr22	24464004	24464029	26	1	aggttacagtgagccgagatcacgcc	24429206	24495074	ADORA2A-AS1	ENSG00000178803	-
chr22	24829136	24829160	25	1	cagggagccgagatcgtgccactgc	24806169	24927578	SGSM1	ENSG00000167037	+
chr22	24851446	24851473	28	1	GGGGgagagagagagagagagagagaga	24806169	24927578	SGSM1	ENSG00000167037	+
chr22	27570410	27570434	25	1	acgccatcctcctgcctcagcctcc	27563839	27573573	AL133456.1	ENSG00000224027	-
chr22	27938220	27938249	30	1	gaatcccaggttcaagcgattctcctgcct	27919376	28008581	TTC28-AS1	ENSG00000235954	+
chr22	28883853	28883875	23	3	ccgcctgccgccgccgccgccgc	28883592	29057487	ZNRF3	ENSG00000183579	+
chr22	29262828	29262853	26	1	tcccaagtagctgggactacaggcgc	29259872	29268209	RHBDD3	ENSG00000100263	-
chr22	30770976	30771001	26	1	tccaggttcaagcgattctcctgcct	30693782	30907824	OSBP2	ENSG00000184792	+
chr22	31116757	31116788	32	1	gctgaggcaggagaatcgcttgaacctgggtg	31104772	31120069	SELENOM	ENSG00000198832	-
chr22	31890641	31890668	28	1	ccaggttgcagtgagccgagatcacgcc	31890344	31891434	Z82190.1	ENSG00000227813	-
chr22	31890641	31890668	28	1	ccaggttgcagtgagccgagatcacgcc	31753867	31908033	DEPDC5	ENSG00000100150	+
chr22	31890641	31890668	28	1	ccaggttgcagtgagccgagatcacgcc	31754899	31956243	Z82190.2	ENSG00000285404	+
chr22	31949331	31949358	28	1	atggggtttctccatgttggtcaggctg	31944522	31957603	YWHAH	ENSG00000128245	+
chr22	31949331	31949358	28	1	atggggtttctccatgttggtcaggctg	31754899	31956243	Z82190.2	ENSG00000285404	+
chr22	31971631	31971658	28	1	acgccgttctcctgcctcagcctcccga	31970823	32037995	LINC02558	ENSG00000230866	+
chr22	32693673	32693708	36	1	ttccagcctcccgggttcaaatgattctcctgcctc	32512552	33058372	SYN3	ENSG00000185666	-
chr22	33498898	33498921	24	1	ggaggcggaggttgcagtgagccg	33162226	33922841	LARGE1	ENSG00000133424	-
chr22	35885847	35885871	25	1	ttttttttttttttttttttttttt	35738736	36028824	RBFOX2	ENSG00000100320	-
chr22	36703277	36703296	20	1	cgcggcggcggcggcggcag	36563921	36703558	CACNG2	ENSG00000166862	-
chr22	38922392	38922419	28	1	gcggaggttgcggtgagccgagatggaa	38921227	38924708	AL022318.1	ENSG00000235209	+
chr22	40295372	40295404	33	1	gctgaggcaggagaatcgcttgagcccgagagg	40044817	40335808	TNRC6B	ENSG00000100354	+
chr22	40850183	40850211	29	1	agtaggctgaggttgcagtgagccgagat	40824535	40856639	ST13	ENSG00000100380	-
chr22	40890742	40890761	20	1	ctgtagtcccagctactcag	40857077	40932815	XPNPEP3	ENSG00000196236	+
chr22	40956903	40956931	29	1	cgggcgcctgtagtcccagctacttgaga	40951347	40973309	RBX1	ENSG00000100387	+
chr22	41472297	41472321	25	1	aagccgagatcgcgccactgcacta	41469117	41528989	ACO2	ENSG00000100412	+
chr22	41702530	41702564	35	1	tcccctcccagattcaagtgattctcctgcctcag	41699503	41799456	MEI1	ENSG00000167077	+
chr22	42423812	42423836	25	1	ccaggttcaagagattctcctgcct	42380410	42432395	NFAM1	ENSG00000235568	-
chr22	42600776	42600800	25	1	cctgaccaacatggagaaacaccgt	42583721	42614962	POLDIP3	ENSG00000100227	-
chr22	42809790	42809812	23	1	tcaggagatcgagaccatccttg	42796502	42858106	ARFGAP3	ENSG00000242247	-
chr22	44835522	44835549	28	1	gaggcaggagaatcacttgaaccgggga	44702233	44862706	PRR5-ARHGAP8	ENSG00000248405	+
chr22	44835522	44835549	28	1	gaggcaggagaatcacttgaaccgggga	44752558	44862788	ARHGAP8	ENSG00000241484	+
chr22	44967216	44967238	23	1	acttttttttttttttttttttt	44881162	45010005	PHF21B	ENSG00000056487	-
chr22	46315407	46315429	23	1	ctggtctcgaactcctggccttg	46296870	46330810	GTSE1	ENSG00000075218	+
chr22	46518815	46518835	21	1	ttgaggtcaggagttcgagac	46360834	46537170	CELSR1	ENSG00000075275	-
chr22	46888790	46888822	33	1	ttccctcccgggttcaagtgattctcctgcctc	46762617	47175699	TBC1D22A	ENSG00000054611	+
chr22	49961384	49961403	20	2	ggcggcggcggcggcggggg	49960768	49964072	PIM3	ENSG00000198355	+
chrX	391636	391664	29	1	gaggcaggagaatcgcttgaacccggtgg	386980	405579	AL732314.6	ENSG00000281849	+
chrX	1631014	1631034	21	1	cattctcctgcctcagcctcc	1615059	1643081	ASMT	ENSG00000196433	+
chrX	2257713	2257742	30	1	cctcccgggttcaagcgattctcctgcctc	2219516	2502805	DHRSX	ENSG00000169084	-
chrX	2927350	2927375	26	1	ccagggttcaagcgattctcctgtct	2903972	2929349	ARSD	ENSG00000006756	-
chrX	5660882	5660902	21	1	agctacttgggaggctgaggc	5653418	5726326	AC110995.1	ENSG00000236120	-
chrX	7220789	7220815	27	1	ccgcccgcctcggcctcccaaagtgtt	7147237	7804358	STS	ENSG00000101846	+
chrX	7424259	7424278	20	1	cccagccactcgggaggctg	7147237	7804358	STS	ENSG00000101846	+
chrX	13754224	13754248	25	1	gcccgcctcggcctcccaaagtgct	13734745	13769357	OFD1	ENSG00000046651	+
chrX	16946752	16946773	22	1	gtggcggcggcggcggcggcgg	16946658	17153272	REPS2	ENSG00000169891	+
chrX	17509314	17509342	29	1	cctcccaggttcaagtgattctcgtgtct	17375420	17735994	NHS	ENSG00000188158	+
chrX	28687520	28687549	30	1	agcctgtgatcccagcactttgggaggccg	28587399	29956723	IL1RAPL1	ENSG00000169306	+
chrX	31522334	31522360	27	1	tctctctctctctctctctctctctct	31097677	33339441	DMD	ENSG00000198947	-
chrX	31923842	31923866	25	1	cgcctgggcctcccaaagtgctggg	31097677	33339441	DMD	ENSG00000198947	-
chrX	32178940	32178961	22	1	Ttctctctctctctctctctct	31097677	33339441	DMD	ENSG00000198947	-
chrX	32759846	32759868	23	1	ggggggggggggggcgggggAAG	31097677	33339441	DMD	ENSG00000198947	-
chrX	38561503	38561531	29	10	Cccgccgcctgccgccgccgccgccgccg	38561370	38688920	TSPAN7	ENSG00000156298	+
chrX	38561503	38561531	29	10	Cccgccgcctgccgccgccgccgccgccg	37349330	38687674	AF241726.2	ENSG00000250349	+
chrX	41625306	41625334	29	1	cacccgagtagctgggactacaggtgccc	41514934	41923645	CASK	ENSG00000147044	-
chrX	47034726	47034758	33	1	agtagctgggactacaggtgcccgccaccatgc	46912276	47061242	JADE3	ENSG00000102221	+
chrX	48957733	48957761	29	2	gcggcggcggcggcggcggtggcggcgcg	48922028	48958386	OTUD5	ENSG00000068308	-
chrX	53082574	53082594	21	1	cccccgccgccgccgccgccg	53082367	53088540	TSPYL2	ENSG00000184205	+
chrX	53385515	53385541	27	1	ccgcccgcctaggcctcccaaagtgct	53374149	53422728	SMC1A	ENSG00000072501	-
chrX	68174472	68174493	22	1	ttttttttttttttttttgaga	68042344	68433913	OPHN1	ENSG00000079482	-
chrX	68841359	68841378	20	1	acacacacacacacacacac	68829021	68842160	EFNB1	ENSG00000090776	+
chrX	69874121	69874141	21	1	accaacatggagaaaccccat	69616067	70039472	EDA	ENSG00000158813	+
[truncated: 48 more rows]
