# Supplementary material for: Fragments of rDNA Genes Scattered over the Human Genome Are Targets of Small RNAs
Source: Int J Mol Sci. 2022 Mar 10;23(6):3014. doi: 10.3390/ijms23063014 (PMC8954558; doi:10.3390/ijms23063014)
Supplement: Supplementary file 1 [file ijms-23-03014-s001.zip › ijms-1604534-supplementary/ijms-1604534-Table S5.xlsx]

## Sheet: HEK293 rsRNA-Expr
Gene name	Gene ID	Expression, TPM	rsRNA reads, sum
FP236383.1	ENSG00000280441	13.87	234469
FP671120.2	ENSG00000278996	13.87	116184
UNC45B	ENSG00000141161	0.01	88314
RNA5-8SN1	ENSG00000278189	3414.15	15000
RF00002	ENSG00000277739	3414.15	14971
RNA5-8SN2	ENSG00000278233	3414.15	14923
RNA5-8SN3	ENSG00000275215	3414.15	14891
FP236383.3	ENSG00000281181	49025.6	5068
FP671120.4	ENSG00000280800	49025.6	4939
FP236383.2	ENSG00000280614	49025.6	4803
FP671120.5	ENSG00000281383	42.12	2859
HFM1	ENSG00000162669	1.72	1720
SEC14L1	ENSG00000129657	41.22	1610
ANKRD30BL	ENSG00000163046	0.63	1332
SLCO5A1	ENSG00000137571	2.39	1155
PDE3A	ENSG00000172572	0.97	861
AC079949.4	ENSG00000286016	0	601
RYR2	ENSG00000198626	0.27	438
INTS4	ENSG00000149262	23.44	400
AAMDC	ENSG00000087884	16.54	400
ALG9	ENSG00000086848	21.33	398
ALG9-IT1	ENSG00000254450	0.39	398
AP001781.2	ENSG00000258529	0	398
GCNT1	ENSG00000187210	5.13	397
RNA5-8SP6	ENSG00000251705	3.07	348
PID1	ENSG00000153823	0	313
UTRN	ENSG00000152818	25.77	193
AL928646.1	ENSG00000275110	0	186
MIR663AHG	ENSG00000227195	374.34	172
C10orf53	ENSG00000178645	0	122
MIR3648-2	ENSG00000264462	2878.78	113
MIR3648-1	ENSG00000275708	2878.78	109
DLG2	ENSG00000150672	0.69	78
RF00002	ENSG00000276871	0	77
PMF1	ENSG00000160783	59.46	63
PMF1-BGLAP	ENSG00000260238	3.57	63
RF00002	ENSG00000283274	0	63
AC004448.2	ENSG00000235979	0.18	54
AC010970.1	ENSG00000225840	82.26	46
AD000090.1	ENSG00000283907	7139.45	45
SORCS2	ENSG00000184985	0.17	40
DPP10	ENSG00000175497	0	39
MIR663A	ENSG00000284419	4919.95	27
RNA5-8SP2	ENSG00000200434	0	26
FP671120.1	ENSG00000277437	519.33	23
EYA4	ENSG00000112319	21.41	23
LYN	ENSG00000254087	17.32	23
EFCAB11	ENSG00000140025	6.52	22
AL137230.2	ENSG00000259053	0.13	22
RELN	ENSG00000189056	0.72	19
CCDC85C	ENSG00000205476	42.29	18
CTNNA3	ENSG00000183230	0.29	18
LRRTM3	ENSG00000198739	0.01	18
AC024563.1	ENSG00000268981	0	17
RF00002	ENSG00000283291	0	17
EIF3E	ENSG00000104408	329.57	16
ABCA13	ENSG00000179869	0.06	15
CR392039.1	ENSG00000264063	519.33	11
ADAMTS8	ENSG00000134917	0.14	11
LRRC37A6P	ENSG00000230445	0.02	11
TSPAN7	ENSG00000156298	11.54	10
PPEF2	ENSG00000156194	0.5	10
AF241726.2	ENSG00000250349	0	10
TXNL4A	ENSG00000141759	110.46	9
GALNT1	ENSG00000141429	51.83	9
BMP8B	ENSG00000116985	3.61	9
AC108047.1	ENSG00000233654	0.21	9
AC015845.2	ENSG00000265542	0.15	9
HDGFL3	ENSG00000166503	62.21	7
USP53	ENSG00000145390	21.55	7
MAMLD1	ENSG00000013619	3.1	7
AC103876.1	ENSG00000259986	1.94	7
C6orf223	ENSG00000181577	0.62	7
AL109615.3	ENSG00000237686	0.25	7
PKP4	ENSG00000144283	38.91	6
BCORL1	ENSG00000085185	33.47	6
NAALADL2	ENSG00000177694	0.28	6
MYO1D	ENSG00000176658	14.33	5
MIR6724-4	ENSG00000275692	4.22	5
SOX1-OT	ENSG00000224243	1.07	5
AC016044.1	ENSG00000259203	0.14	5
MAP1S	ENSG00000130479	30.44	4
ZCCHC2	ENSG00000141664	15.08	4
MEX3C	ENSG00000176624	10.44	4
LPP	ENSG00000145012	8.88	4
DMD	ENSG00000198947	6.71	4
PLCG2	ENSG00000197943	4.95	4
MIR6724-3	ENSG00000277379	4.22	4
ZNF30	ENSG00000168661	3.09	4
RGS3	ENSG00000138835	1.23	4
NAALADL2-AS2	ENSG00000226779	0	4
RF00002	ENSG00000275877	0	4
LINC00278	ENSG00000231535	0	4
NCL	ENSG00000115053	1305.64	3
CAPNS1	ENSG00000126247	325.15	3
DNAJC7	ENSG00000168259	151.73	3
GIGYF2	ENSG00000204120	57.33	3
RERE	ENSG00000142599	40.95	3
PAK1	ENSG00000149269	34.28	3
STAG3L2	ENSG00000277072	22.32	3
RGPD5	ENSG00000015568	21.7	3
FAM107B	ENSG00000065809	18.3	3
LRP8	ENSG00000157193	13.37	3
NOTCH2NLA	ENSG00000264343	13.02	3
KAZN	ENSG00000189337	12.36	3
ZNRF3	ENSG00000183579	12.01	3
POU3F3	ENSG00000198914	9.65	3
SLC8B1	ENSG00000089060	8.8	3
RNF150	ENSG00000170153	6.27	3
EPB41L4B	ENSG00000095203	4.33	3
NKX2-1	ENSG00000136352	4.16	3
AC018730.1	ENSG00000269707	4.07	3
NBPF10	ENSG00000271425	2.98	3
TMEM56	ENSG00000152078	2.9	3
SNORD20	ENSG00000207280	1.94	3
AC092574.2	ENSG00000281016	1.92	3
GTF2IRD2	ENSG00000196275	1.85	3
RUNX1	ENSG00000159216	1.65	3
BSN	ENSG00000164061	1.35	3
PDE1B	ENSG00000123360	1.35	3
STUM	ENSG00000203685	1.21	3
TMEM56-RWDD3	ENSG00000271092	1	3
NBPF26	ENSG00000273136	0.6	3
TEX14	ENSG00000121101	0.56	3
GSG1L	ENSG00000169181	0.38	3
RASGRF1	ENSG00000058335	0.26	3
CASC15	ENSG00000272168	0.25	3
AL132857.1	ENSG00000283098	0.24	3
CD80	ENSG00000121594	0.16	3
DKK2	ENSG00000155011	0.14	3
SPANXA2-OT1	ENSG00000277215	0.13	3
AC253572.1	ENSG00000286106	0	3
AC068633.1	ENSG00000243276	0	3
GABRA6	ENSG00000145863	0	3
SFTA3	ENSG00000257520	0	3
RAB11A	ENSG00000103769	174.85	2
APP	ENSG00000142192	159.45	2
IARS	ENSG00000196305	152.47	2
CTNNA1	ENSG00000044115	134.85	2
STAG2	ENSG00000101972	115.95	2
ZFR	ENSG00000056097	109.49	2
EPB41	ENSG00000159023	109.34	2
FOXC1	ENSG00000054598	107.58	2
MAPK1	ENSG00000100030	93.33	2
NUP98	ENSG00000110713	91.32	2
MICOS10	ENSG00000173436	90.68	2
BCR	ENSG00000186716	77.88	2
NUCB2	ENSG00000070081	67.58	2
OTUD5	ENSG00000068308	64.47	2
NAMPT	ENSG00000105835	60.18	2
OAZ2	ENSG00000180304	59.24	2
ACTN1	ENSG00000072110	55.73	2
ZNF282	ENSG00000170265	54.18	2
NAA25	ENSG00000111300	53.99	2
NKIRAS2	ENSG00000168256	51.86	2
VCL	ENSG00000035403	51.22	2
LINC00632	ENSG00000203930	49.51	2
LGMN	ENSG00000100600	48.53	2
KDM2A	ENSG00000173120	48.38	2
PIM3	ENSG00000198355	43.77	2
PUS7	ENSG00000091127	42.84	2
SLC25A13	ENSG00000004864	41.67	2
ARHGAP21	ENSG00000107863	40.96	2
HOXB3	ENSG00000120093	40.71	2
HOXB-AS3	ENSG00000233101	40.58	2
RAP1A	ENSG00000116473	39.71	2
MANEAL	ENSG00000185090	38.96	2
ABR	ENSG00000159842	38.81	2
TNRC18	ENSG00000182095	36.85	2
SPATS2	ENSG00000123352	36.77	2
NOTCH2	ENSG00000134250	36.55	2
BMP7	ENSG00000101144	35.36	2
OGG1	ENSG00000114026	34.35	2
PPP3CA	ENSG00000138814	33.55	2
CDK5RAP2	ENSG00000136861	30.8	2
TTC13	ENSG00000143643	30.05	2
SNX27	ENSG00000143376	28.16	2
ZNF131	ENSG00000172262	26.51	2
FAM177A1	ENSG00000151327	24.95	2
MAP3K3	ENSG00000198909	22.5	2
DTNB	ENSG00000138101	22.2	2
AMOTL1	ENSG00000166025	22.13	2
ATXN7	ENSG00000163635	21.23	2
THADA	ENSG00000115970	20.16	2
ABCC1	ENSG00000103222	20.11	2
AKAP13	ENSG00000170776	19.99	2
KMT2B	ENSG00000272333	19.71	2
STX8	ENSG00000170310	19.36	2
PCBP1-AS1	ENSG00000179818	19.11	2
USP13	ENSG00000058056	18.76	2
TRAPPC11	ENSG00000168538	18.69	2
PHKB	ENSG00000102893	18.28	2
PLS1	ENSG00000120756	17.62	2
TIAM1	ENSG00000156299	16.19	2
SLC12A9	ENSG00000146828	15.89	2
GTF2IRD1	ENSG00000006704	15.09	2
PTPRG	ENSG00000144724	13.62	2
HERC4	ENSG00000148634	13.22	2
GLI3	ENSG00000106571	12.52	2
PHLPP1	ENSG00000081913	12.27	2
FZD6	ENSG00000164930	10.63	2
ZFHX3	ENSG00000140836	8.94	2
ARHGEF4	ENSG00000136002	8.9	2
CEBPA	ENSG00000245848	8.9	2
FAM172A	ENSG00000113391	8.04	2
HDAC4	ENSG00000068024	7.71	2
SYNE1	ENSG00000131018	7.65	2
SASH1	ENSG00000111961	7.54	2
NBPF14	ENSG00000270629	7.52	2
AHR	ENSG00000106546	6.89	2
FAM114A1	ENSG00000197712	6.16	2
RFTN1	ENSG00000131378	5.6	2
NEBL	ENSG00000078114	5.54	2
FBXL17	ENSG00000145743	5.04	2
FOXF1	ENSG00000103241	5	2
EPHA3	ENSG00000044524	4.86	2
IMMP2L	ENSG00000184903	4.68	2
AP001347.1	ENSG00000224905	4.68	2
WDPCP	ENSG00000143951	4.43	2
MIR6724-1	ENSG00000275950	4.22	2
ROBO2	ENSG00000185008	3.71	2
RYR3	ENSG00000198838	2.87	2
ZSWIM4	ENSG00000132003	2.78	2
LRP1B	ENSG00000168702	2.71	2
STS	ENSG00000101846	2.6	2
ZFHX2-AS1	ENSG00000157306	2.52	2
AC009403.2	ENSG00000283128	1.74	2
GPC5	ENSG00000179399	1.69	2
ABCA17P	ENSG00000238098	1.66	2
GABBR2	ENSG00000136928	1.61	2
HOXB-AS1	ENSG00000230148	1.58	2
AL096870.3	ENSG00000260669	1.55	2
SGSM1	ENSG00000167037	1.35	2
ESRRG	ENSG00000196482	1.24	2
NKX2-3	ENSG00000119919	1.24	2
ATXN7	ENSG00000285258	1.22	2
SLC24A4	ENSG00000140090	1.14	2
CD74	ENSG00000019582	1.07	2
AL391335.1	ENSG00000250734	0.86	2
AP002884.3	ENSG00000255292	0.86	2
LINC00882	ENSG00000242759	0.75	2
GRIK4	ENSG00000149403	0.66	2
AC007780.1	ENSG00000267009	0.65	2
AC239811.1	ENSG00000286019	0.46	2
AC020779.2	ENSG00000260173	0.45	2
SOX2-OT	ENSG00000242808	0.38	2
CPAMD8	ENSG00000160111	0.38	2
STON1-GTF2A1L	ENSG00000068781	0.36	2
RYR1	ENSG00000196218	0.34	2
PTCSC2	ENSG00000236130	0.33	2
DIAPH2-AS1	ENSG00000236256	0.33	2
NUP210L	ENSG00000143552	0.32	2
BX005040.4	ENSG00000283541	0.3	2
CACNA1A	ENSG00000141837	0.26	2
OPCML	ENSG00000183715	0.23	2
SLC52A1	ENSG00000132517	0.23	2
AC020916.1	ENSG00000267519	0.23	2
AP003680.1	ENSG00000268635	0.21	2
FLT3	ENSG00000122025	0.21	2
LAMA2	ENSG00000196569	0.19	2
AC012158.1	ENSG00000243024	0.19	2
NPSR1-AS1	ENSG00000197085	0.17	2
PCAT1	ENSG00000253438	0.16	2
C14orf178	ENSG00000197734	0.12	2
AC100830.1	ENSG00000259635	0.12	2
LINC02208	ENSG00000250891	0.11	2
KCNN2	ENSG00000080709	0.1	2
AC021351.1	ENSG00000259639	0.1	2
TDRD10	ENSG00000163239	0.05	2
C12orf56	ENSG00000185306	0.05	2
AC068286.2	ENSG00000287291	0.03	2
LINC00299	ENSG00000236790	0.02	2
DEC1	ENSG00000173077	0.02	2
FEZF2	ENSG00000153266	0	2
HHLA2	ENSG00000114455	0	2
AC096588.1	ENSG00000249392	0	2
AL138720.1	ENSG00000234261	0	2
AL138740.1	ENSG00000287359	0	2
HDGFL1	ENSG00000112273	0	2
AL157702.2	ENSG00000227482	0	2
PRMT8	ENSG00000111218	0	2
AL512452.1	ENSG00000287876	0	2
LINC00871	ENSG00000258700	0	2
FRMD6-AS2	ENSG00000258537	0	2
SNRPN	ENSG00000128739	0	2
AC040918.1	ENSG00000259245	0	2
AC009070.1	ENSG00000286221	0	2
AC008738.5	ENSG00000267727	0	2
WDR87	ENSG00000171804	0	2
AP000331.1	ENSG00000286153	0	2
Z82190.2	ENSG00000285404	0	2
NONO	ENSG00000147140	1033.11	1
HSP90AA1	ENSG00000080824	734.6	1
RPL35A	ENSG00000182899	642.94	1
SF3B3	ENSG00000189091	634.48	1
TUBA1C	ENSG00000167553	494.47	1
ST13	ENSG00000100380	397	1
ILF3	ENSG00000129351	382.78	1
SNHG29	ENSG00000175061	368.01	1
TMBIM6	ENSG00000139644	334.35	1
SNRNP70	ENSG00000104852	311.3	1
ATP5MC2	ENSG00000135390	298.83	1
DNMT1	ENSG00000130816	256.42	1
HNRNPR	ENSG00000125944	239.34	1
SMC1A	ENSG00000072501	232.4	1
SNRPD1	ENSG00000167088	229.33	1
ACIN1	ENSG00000100813	225.66	1
GNB1	ENSG00000078369	212.68	1
PRCC	ENSG00000143294	210.03	1
PPA1	ENSG00000180817	206.18	1
UBE2M	ENSG00000130725	195.07	1
CCNB1	ENSG00000134057	193.86	1
ID2	ENSG00000115738	180.96	1
ARIH1	ENSG00000166233	171.33	1
PSMB2	ENSG00000126067	165.71	1
CLNS1A	ENSG00000074201	161.55	1
CDV3	ENSG00000091527	160.14	1
SUMO1	ENSG00000116030	152.41	1
LMNB2	ENSG00000176619	151.04	1
UBE2D2	ENSG00000131508	148.71	1
TAF1D	ENSG00000166012	145.64	1
IPO7	ENSG00000205339	144.31	1
CDC123	ENSG00000151465	139.79	1
LARS	ENSG00000133706	134.11	1
FDPS	ENSG00000160752	133.85	1
CBS	ENSG00000160200	133.23	1
IPO5	ENSG00000065150	132.85	1
MRPL12	ENSG00000262814	131.25	1
PDAP1	ENSG00000106244	131.22	1
GDI1	ENSG00000203879	130.56	1
SSU72	ENSG00000160075	127.06	1
LMNB1	ENSG00000113368	126.85	1
ELAVL1	ENSG00000066044	122.09	1
RBM25	ENSG00000119707	121.09	1
CDC27	ENSG00000004897	119.62	1
YWHAH	ENSG00000128245	114.56	1
NPEPPS	ENSG00000141279	114.34	1
MTCH2	ENSG00000109919	112.47	1
GGA2	ENSG00000103365	109.94	1
SND1	ENSG00000197157	108.36	1
NDUFA12	ENSG00000184752	107.6	1
SLBP	ENSG00000163950	107.33	1
BPTF	ENSG00000171634	106.59	1
FOXM1	ENSG00000111206	106.07	1
FAM50A	ENSG00000071859	104.02	1
SRP68	ENSG00000167881	102.58	1
EIF3J	ENSG00000104131	102.04	1
HIF1A	ENSG00000100644	100.88	1
UBP1	ENSG00000153560	100.84	1
NAA38	ENSG00000183011	99.48	1
CAMTA1	ENSG00000171735	99.47	1
INTS8	ENSG00000164941	98.18	1
NCOR1	ENSG00000141027	95.61	1
DARS2	ENSG00000117593	94.39	1
PUM1	ENSG00000134644	93.34	1
YY1	ENSG00000100811	92.66	1
FXR1	ENSG00000114416	91.27	1
DDX6	ENSG00000110367	89.87	1
GLRX5	ENSG00000182512	89.5	1
GTF2F1	ENSG00000125651	88.61	1
EXOSC10	ENSG00000171824	88.26	1
KTN1	ENSG00000126777	88.2	1
UBE2V2	ENSG00000169139	87.99	1
CUL1	ENSG00000055130	86.57	1
SEPT9	ENSG00000184640	85.78	1
ADD1	ENSG00000087274	85.59	1
MDM2	ENSG00000135679	85.12	1
PTPN11	ENSG00000179295	82.77	1
MRPL15	ENSG00000137547	82.14	1
WLS	ENSG00000116729	81.79	1
PPP4R3A	ENSG00000100796	81.69	1
HELLS	ENSG00000119969	80.18	1
NPLOC4	ENSG00000182446	80.1	1
BAZ1A	ENSG00000198604	79.86	1
DNAJC2	ENSG00000105821	79.83	1
UHRF1	ENSG00000276043	79.63	1
PDCD4	ENSG00000150593	79.49	1
CHAF1A	ENSG00000167670	79.16	1
TRAPPC5	ENSG00000181029	78.39	1
AUTS2	ENSG00000158321	77.94	1
SPAG9	ENSG00000008294	77.56	1
SARNP	ENSG00000205323	74.94	1
EMC3	ENSG00000125037	74.37	1
RNF220	ENSG00000187147	73.81	1
ROBO1	ENSG00000169855	73.13	1
RBFOX2	ENSG00000100320	71.09	1
NAA15	ENSG00000164134	69.47	1
ACADM	ENSG00000117054	69.19	1
NSD1	ENSG00000165671	69.06	1
PDXK	ENSG00000160209	68.27	1
CDCA5	ENSG00000146670	67.7	1
PPP1R12A	ENSG00000058272	67.02	1
FAF1	ENSG00000185104	66.92	1
NUP133	ENSG00000069248	66.4	1
PCM1	ENSG00000078674	65.68	1
SEPHS1	ENSG00000086475	65.49	1
WDR59	ENSG00000103091	65.3	1
GIPC1	ENSG00000123159	65.09	1
CHD8	ENSG00000100888	64.64	1
NANS	ENSG00000095380	64.25	1
POLDIP3	ENSG00000100227	62.81	1
ELP6	ENSG00000163832	62.57	1
TFDP1	ENSG00000198176	62.49	1
COPB1	ENSG00000129083	62.35	1
ASF1B	ENSG00000105011	62.23	1
GSR	ENSG00000104687	61.62	1
CLSTN1	ENSG00000171603	61.31	1
TSG101	ENSG00000074319	61.17	1
B4GALT2	ENSG00000117411	60.81	1
ALDH7A1	ENSG00000164904	60.41	1
ATAD3B	ENSG00000160072	59.81	1
DPH1	ENSG00000108963	59.77	1
WNK2	ENSG00000165238	59.29	1
CCDC88A	ENSG00000115355	59.15	1
CDC23	ENSG00000094880	59	1
PREPL	ENSG00000138078	58.55	1
NPIPB3	ENSG00000169246	58.29	1
AP1G1	ENSG00000166747	58.2	1
PPP1R7	ENSG00000115685	57.86	1
FXN	ENSG00000165060	57.16	1
BRCA1	ENSG00000012048	56.54	1
SEPT6	ENSG00000125354	56.44	1
TERF2	ENSG00000132604	55.82	1
CNOT6	ENSG00000113300	55.2	1
ACO2	ENSG00000100412	55.06	1
RNF130	ENSG00000113269	54.37	1
PDS5A	ENSG00000121892	54.34	1
NFU1	ENSG00000169599	53.73	1
HDAC8	ENSG00000147099	53.23	1
HK1	ENSG00000156515	53.21	1
SETD1A	ENSG00000099381	53.09	1
DENND5A	ENSG00000184014	52.31	1
SELENOM	ENSG00000198832	52.29	1
ESYT1	ENSG00000139641	52.08	1
SDHD	ENSG00000204370	51.92	1
TNRC6A	ENSG00000090905	51.59	1
TUBB6	ENSG00000176014	51.4	1
MLXIP	ENSG00000175727	51.39	1
TMED4	ENSG00000158604	50.72	1
TM9SF3	ENSG00000077147	50.71	1
SSBP4	ENSG00000130511	50.56	1
DNAH14	ENSG00000185842	50.24	1
SCP2	ENSG00000116171	50.2	1
SPG21	ENSG00000090487	50.14	1
PIAS1	ENSG00000033800	49.78	1
BSDC1	ENSG00000160058	49.63	1
EHMT1	ENSG00000181090	49.43	1
GTSE1	ENSG00000075218	49.31	1
OSBPL9	ENSG00000117859	48.83	1
CALD1	ENSG00000122786	48.72	1
GALNT2	ENSG00000143641	47.94	1
GOLGA4	ENSG00000144674	47.67	1
TFDP2	ENSG00000114126	47.54	1
ZNF428	ENSG00000131116	47.24	1
CHD3	ENSG00000170004	46.7	1
TRMT1	ENSG00000104907	46.53	1
AKR1A1	ENSG00000117448	46.38	1
FGFR1	ENSG00000077782	46.23	1
LRRC41	ENSG00000132128	46.22	1
DLX2	ENSG00000115844	45.87	1
GOLGA3	ENSG00000090615	45.56	1
ARID1B	ENSG00000049618	45.54	1
RC3H2	ENSG00000056586	45.21	1
GAPVD1	ENSG00000165219	45.11	1
NXN	ENSG00000167693	44.83	1
PPME1	ENSG00000214517	44.64	1
RHOQ	ENSG00000119729	44.57	1
AIDA	ENSG00000186063	44.33	1
SENP6	ENSG00000112701	44.17	1
GBF1	ENSG00000107862	43.91	1
PDS5B	ENSG00000083642	43.69	1
SELENOS	ENSG00000131871	43.38	1
MTFR1	ENSG00000066855	43.37	1
RHBDD3	ENSG00000100263	43.37	1
MBD2	ENSG00000134046	43.1	1
TBCD	ENSG00000141556	42.94	1
STK11	ENSG00000118046	42.59	1
EIF2B4	ENSG00000115211	42.29	1
UBE4B	ENSG00000130939	42.08	1
NAA60	ENSG00000122390	42.04	1
ATP8B2	ENSG00000143515	41.41	1
CHEK1	ENSG00000149554	41.28	1
ICE2	ENSG00000128915	41.06	1
NKX2-5	ENSG00000183072	41.03	1
RNF4	ENSG00000063978	41	1
MIR663B	ENSG00000221288	40.57	1
NDE1	ENSG00000072864	40.49	1
PDE4DIP	ENSG00000178104	40.18	1
ARHGEF2	ENSG00000116584	39.43	1
UNKL	ENSG00000059145	39.23	1
PHF3	ENSG00000118482	38.91	1
TSPYL2	ENSG00000184205	38.73	1
TELO2	ENSG00000100726	38.51	1
LRRFIP2	ENSG00000093167	38.33	1
POR	ENSG00000127948	38.32	1
SOS1	ENSG00000115904	38.04	1
FBXO28	ENSG00000143756	37.6	1
DENND4B	ENSG00000198837	37.55	1
PCCB	ENSG00000114054	37.39	1
ALDH1A2	ENSG00000128918	37.32	1
GPATCH8	ENSG00000186566	37.19	1
PTPN1	ENSG00000196396	37.06	1
GCLC	ENSG00000001084	36.89	1
CMC2	ENSG00000103121	36.78	1
IDE	ENSG00000119912	36.3	1
MTA3	ENSG00000057935	36.17	1
ZFAND3	ENSG00000156639	35.94	1
KCTD10	ENSG00000110906	35.63	1
AP3B1	ENSG00000132842	35.57	1
OSBPL1A	ENSG00000141447	35.51	1
C16orf72	ENSG00000182831	35.34	1
MDN1	ENSG00000112159	35	1
MAP2K7	ENSG00000076984	34.26	1
TAMM41	ENSG00000144559	34.24	1
SRPK2	ENSG00000135250	34.14	1
BLM	ENSG00000197299	33.93	1
RBX1	ENSG00000100387	33.65	1
FLYWCH1	ENSG00000059122	33.6	1
PDLIM5	ENSG00000163110	33.45	1
METTL6	ENSG00000206562	33.36	1
RPAP2	ENSG00000122484	33.31	1
EIF2AK2	ENSG00000055332	33.31	1
WAPL	ENSG00000062650	33.12	1
OGDH	ENSG00000105953	33.06	1
ATF7IP	ENSG00000171681	33.04	1
ANKRD13C	ENSG00000118454	32.92	1
PRMT3	ENSG00000185238	32.76	1
ESS2	ENSG00000100056	32.7	1
PDPK1	ENSG00000140992	32.62	1
CCNE1	ENSG00000105173	32.57	1
NEK4	ENSG00000114904	32.45	1
TMEM209	ENSG00000146842	32.19	1
ERICH1	ENSG00000104714	31.98	1
TCF7L2	ENSG00000148737	31.79	1
PDCD2L	ENSG00000126249	31.72	1
TFCP2	ENSG00000135457	31.69	1
PIGU	ENSG00000101464	31.61	1
RSBN1L	ENSG00000187257	31.47	1
ITGAE	ENSG00000083457	31.07	1
MCUR1	ENSG00000050393	30.87	1
ITCH	ENSG00000078747	30.79	1
PLEKHM2	ENSG00000116786	30.67	1
MYSM1	ENSG00000162601	30.6	1
SCMH1	ENSG00000010803	30.56	1
ARFGAP3	ENSG00000242247	30.5	1
TP53BP1	ENSG00000067369	30.46	1
DMAC2	ENSG00000105341	30.19	1
PSMG2	ENSG00000128789	30	1
LRBA	ENSG00000198589	29.81	1
LSM3	ENSG00000170860	29.78	1
STMP1	ENSG00000243317	29.74	1
TTC27	ENSG00000018699	29.7	1
FAM72B	ENSG00000188610	29.48	1
XPR1	ENSG00000143324	29.17	1
SUCLG2	ENSG00000172340	28.44	1
ROCK2	ENSG00000134318	28.37	1
MEF2A	ENSG00000068305	28.3	1
CYHR1	ENSG00000187954	28.17	1
DMWD	ENSG00000185800	28.03	1
CSNK1G3	ENSG00000151292	28.01	1
FAR2	ENSG00000064763	27.66	1
C16orf87	ENSG00000155330	27.45	1
ADK	ENSG00000156110	27.36	1
CASK	ENSG00000147044	27.34	1
STAT3	ENSG00000168610	27.17	1
EPN2	ENSG00000072134	27.14	1
POLR3G	ENSG00000113356	26.97	1
KDM2B	ENSG00000089094	26.96	1
HIBADH	ENSG00000106049	26.95	1
OTUD4	ENSG00000164164	26.64	1
MYEF2	ENSG00000104177	26.64	1
SNUPN	ENSG00000169371	26.64	1
USP4	ENSG00000114316	26.61	1
CENPA	ENSG00000115163	26.56	1
SIRT2	ENSG00000068903	26.5	1
CIT	ENSG00000122966	26.46	1
TMEM167A	ENSG00000174695	26.27	1
ZNF410	ENSG00000119725	26.26	1
FOXF2	ENSG00000137273	26.22	1
RAB11FIP3	ENSG00000090565	26.22	1
UBR3	ENSG00000144357	26.2	1
TNRC6B	ENSG00000100354	26.18	1
MAP3K2	ENSG00000169967	26.13	1
RAP1GDS1	ENSG00000138698	26.08	1
RAI14	ENSG00000039560	26.05	1
BRCA2	ENSG00000139618	26.05	1
HS6ST2	ENSG00000171004	26.03	1
RBL2	ENSG00000103479	25.71	1
SLC39A10	ENSG00000196950	25.62	1
VPS37B	ENSG00000139722	25.46	1
CCNY	ENSG00000108100	25.4	1
NFAT5	ENSG00000102908	25.23	1
KANSL2	ENSG00000139620	24.88	1
ASCC3	ENSG00000112249	24.83	1
POLE2	ENSG00000100479	24.75	1
RANBP9	ENSG00000010017	24.62	1
RNF149	ENSG00000163162	24.42	1
EPS15	ENSG00000085832	24.37	1
WRAP53	ENSG00000141499	24.32	1
STAG1	ENSG00000118007	24.29	1
PAPSS1	ENSG00000138801	24.26	1
SH3PXD2A	ENSG00000107957	24.17	1
ZXDC	ENSG00000070476	23.93	1
RNF121	ENSG00000137522	23.77	1
RPTOR	ENSG00000141564	23.7	1
ARHGAP8	ENSG00000241484	23.65	1
CDC40	ENSG00000168438	23.44	1
RABGAP1L	ENSG00000152061	23.37	1
GREB1L	ENSG00000141449	23.37	1
SHTN1	ENSG00000187164	23.35	1
MYO10	ENSG00000145555	23.3	1
DLC1	ENSG00000164741	23.29	1
USP32	ENSG00000170832	23.19	1
OFD1	ENSG00000046651	23.18	1
FAM27C	ENSG00000231527	23.15	1
WDHD1	ENSG00000198554	23.03	1
RNF111	ENSG00000157450	22.88	1
KLHL22	ENSG00000099910	22.88	1
FOCAD	ENSG00000188352	22.71	1
TAF8	ENSG00000137413	22.56	1
SMAP1	ENSG00000112305	22.45	1
TCF12	ENSG00000140262	22.29	1
DTNBP1	ENSG00000047579	22.05	1
R3HDM2	ENSG00000179912	22.04	1
REEP3	ENSG00000165476	22.02	1
PPP2R3C	ENSG00000092020	21.98	1
PEX14	ENSG00000142655	21.96	1
WDR76	ENSG00000092470	21.94	1
ZMYND8	ENSG00000101040	21.89	1
TRAK1	ENSG00000182606	21.78	1
TSEN2	ENSG00000154743	21.74	1
CHMP4A	ENSG00000254505	21.7	1
GFPT1	ENSG00000198380	21.49	1
BRAF	ENSG00000157764	21.38	1
PCDH9	ENSG00000184226	21.34	1
PIGX	ENSG00000163964	21.3	1
PCDH10	ENSG00000138650	21.17	1
HECTD4	ENSG00000173064	21.1	1
IFT81	ENSG00000122970	20.92	1
CEP57L1	ENSG00000183137	20.83	1
TMEM245	ENSG00000106771	20.82	1
GTF2E2	ENSG00000197265	20.74	1
BRAP	ENSG00000089234	20.73	1
TULP4	ENSG00000130338	20.37	1
ASB3	ENSG00000115239	20.09	1
WDFY1	ENSG00000085449	20	1
KNL1	ENSG00000137812	19.94	1
STRN	ENSG00000115808	19.88	1
PTPN9	ENSG00000169410	19.85	1
BCL11A	ENSG00000119866	19.77	1
SIRT1	ENSG00000096717	19.68	1
CARD8	ENSG00000105483	19.68	1
TNFRSF10B	ENSG00000120889	19.64	1
PKN3	ENSG00000160447	19.39	1
SIL1	ENSG00000120725	19.35	1
KMT5B	ENSG00000110066	19.34	1
MYO9A	ENSG00000066933	19.31	1
WWP1	ENSG00000123124	19.18	1
ALKBH1	ENSG00000100601	19.06	1
DSE	ENSG00000111817	18.99	1
PTPN4	ENSG00000088179	18.98	1
HPCAL1	ENSG00000115756	18.95	1
HS6ST1	ENSG00000136720	18.9	1
DENND4C	ENSG00000137145	18.87	1
ZNF143	ENSG00000166478	18.86	1
ITSN2	ENSG00000198399	18.84	1
KDM4B	ENSG00000127663	18.72	1
CLASP1	ENSG00000074054	18.71	1
RAPGEF1	ENSG00000107263	18.71	1
ZNF263	ENSG00000006194	18.62	1
WWOX	ENSG00000186153	18.55	1
XPNPEP3	ENSG00000196236	18.54	1
MAP2K4	ENSG00000065559	18.17	1
ANKS1A	ENSG00000064999	18.16	1
CYTH1	ENSG00000108669	18.06	1
STAG3L4	ENSG00000106610	17.96	1
DLEU2	ENSG00000231607	17.93	1
GUSBP1	ENSG00000183666	17.8	1
RREB1	ENSG00000124782	17.78	1
MAP2K5	ENSG00000137764	17.74	1
AKAP10	ENSG00000108599	17.68	1
FNDC3B	ENSG00000075420	17.67	1
PDE7A	ENSG00000205268	17.58	1
CASP7	ENSG00000165806	17.5	1
TRIM14	ENSG00000106785	17.48	1
PRIM2	ENSG00000146143	17.34	1
FUT8	ENSG00000033170	17.18	1
PIP4K2B	ENSG00000276293	16.97	1
EEFSEC	ENSG00000132394	16.94	1
RFX1	ENSG00000132005	16.85	1
BTRC	ENSG00000166167	16.84	1
GULP1	ENSG00000144366	16.82	1
PKD1P6	ENSG00000250251	16.79	1
TRAPPC13	ENSG00000113597	16.76	1
KIAA0753	ENSG00000198920	16.76	1
TTC28-AS1	ENSG00000235954	16.73	1
DCAF10	ENSG00000122741	16.69	1
COG5	ENSG00000164597	16.61	1
SMG6	ENSG00000070366	16.6	1
LIN52	ENSG00000205659	16.57	1
NDUFAF6	ENSG00000156170	16.46	1
GABBR1	ENSG00000204681	16.45	1
IFT172	ENSG00000138002	16.38	1
CPNE2	ENSG00000140848	16.26	1
HERC1	ENSG00000103657	16.24	1
SLC16A10	ENSG00000112394	16.23	1
USP18	ENSG00000184979	16.22	1
FOXN3	ENSG00000053254	16.2	1
CROCC	ENSG00000058453	16.16	1
WIPF2	ENSG00000171475	16.16	1
FCHSD2	ENSG00000137478	16.09	1
HEATR5B	ENSG00000008869	16.08	1
TBC1D20	ENSG00000125875	16.07	1
DENND4A	ENSG00000174485	16.06	1
CHFR	ENSG00000072609	15.96	1
MCUB	ENSG00000005059	15.94	1
RHBDF2	ENSG00000129667	15.94	1
PHKA1	ENSG00000067177	15.9	1
TPRN	ENSG00000176058	15.86	1
OTUD7B	ENSG00000264522	15.68	1
CLEC16A	ENSG00000038532	15.64	1
PIGN	ENSG00000197563	15.52	1
NIPAL3	ENSG00000001461	15.46	1
ATL3	ENSG00000184743	15.43	1
ZNF620	ENSG00000177842	15.42	1
PC	ENSG00000173599	15.35	1
KAT14	ENSG00000149474	15.07	1
RCAN1	ENSG00000159200	15.03	1
HS1BP3	ENSG00000118960	14.99	1
LRRC28	ENSG00000168904	14.98	1
CDK17	ENSG00000059758	14.84	1
EPB41L5	ENSG00000115109	14.78	1
DMXL1	ENSG00000172869	14.72	1
PPP1R12B	ENSG00000077157	14.54	1
CNOT6L	ENSG00000138767	14.53	1
SNTB2	ENSG00000168807	14.5	1
RTN2	ENSG00000125744	14.34	1
TYW1	ENSG00000198874	14.19	1
COQ10A	ENSG00000135469	14.09	1
DEPDC5	ENSG00000100150	14.08	1
XPO4	ENSG00000132953	14.05	1
TMEM131L	ENSG00000121210	13.94	1
OXR1	ENSG00000164830	13.81	1
AC139530.3	ENSG00000262660	13.69	1
QRSL1	ENSG00000130348	13.58	1
KIAA0556	ENSG00000047578	13.58	1
SLC44A1	ENSG00000070214	13.49	1
RNF157	ENSG00000141576	13.48	1
FRMD8	ENSG00000126391	13.46	1
MKKS	ENSG00000125863	13.45	1
ERRFI1	ENSG00000116285	13.41	1
XXYLT1	ENSG00000173950	13.39	1
SPIRE2	ENSG00000204991	13.32	1
AFTPH	ENSG00000119844	13.31	1
CWF19L2	ENSG00000152404	13.31	1
AL136295.1	ENSG00000254692	13.3	1
IFT74	ENSG00000096872	13.04	1
SRBD1	ENSG00000068784	12.97	1
ARHGEF26	ENSG00000114790	12.97	1
KIAA0355	ENSG00000166398	12.97	1
CTNNBIP1	ENSG00000178585	12.94	1
DNASE1	ENSG00000213918	12.78	1
STK39	ENSG00000198648	12.72	1
DENND5B	ENSG00000170456	12.59	1
ACSL1	ENSG00000151726	12.22	1
FBXW4	ENSG00000107829	12.19	1
TANGO6	ENSG00000103047	12.07	1
RALGAPA2	ENSG00000188559	12.06	1
TET1	ENSG00000138336	12.05	1
FBF1	ENSG00000188878	12.03	1
MED12L	ENSG00000144893	11.69	1
NFIX	ENSG00000008441	11.69	1
DNAJC16	ENSG00000116138	11.64	1
MOB1B	ENSG00000173542	11.62	1
PPARD	ENSG00000112033	11.62	1
DOCK11	ENSG00000147251	11.59	1
DMAC2L	ENSG00000125375	11.57	1
ABHD17C	ENSG00000136379	11.55	1
FAM210A	ENSG00000177150	11.54	1
DHRSX	ENSG00000169084	11.52	1
HES6	ENSG00000144485	11.41	1
LRRC37A3	ENSG00000176809	11.38	1
RPS6KC1	ENSG00000136643	11.37	1
KIAA1958	ENSG00000165185	11.31	1
MTRF1	ENSG00000120662	11.28	1
LARGE1	ENSG00000133424	11.28	1
RHOT1	ENSG00000126858	11.27	1
TPT1-AS1	ENSG00000170919	11.26	1
GAREM1	ENSG00000141441	11.26	1
MCC	ENSG00000171444	11.19	1
RFX2	ENSG00000087903	11.16	1
NEDD4L	ENSG00000049759	11.1	1
TNRC6C	ENSG00000078687	11.04	1
DCK	ENSG00000156136	11.03	1
FAM161A	ENSG00000170264	11.02	1
CREM	ENSG00000095794	11.01	1
CWC25	ENSG00000273559	10.93	1
LPAR3	ENSG00000171517	10.85	1
FAXC	ENSG00000146267	10.77	1
SNTA1	ENSG00000101400	10.76	1
TBCK	ENSG00000145348	10.74	1
MTUS1	ENSG00000129422	10.74	1
PALD1	ENSG00000107719	10.74	1
PLCB1	ENSG00000182621	10.72	1
MORN4	ENSG00000171160	10.68	1
DIAPH2	ENSG00000147202	10.62	1
CHIC2	ENSG00000109220	10.47	1
ZFAND4	ENSG00000172671	10.45	1
TBC1D22A	ENSG00000054611	10.41	1
JADE3	ENSG00000102221	10.36	1
MTM1	ENSG00000171100	10.33	1
TBCE	ENSG00000285053	10.29	1
UBE2Q2P2	ENSG00000259429	10.21	1
HIVEP1	ENSG00000095951	10.15	1
SLC27A5	ENSG00000083807	10.12	1
CERS4	ENSG00000090661	10.09	1
TRPC1	ENSG00000144935	10.07	1
UST	ENSG00000111962	10.07	1
PLXND1	ENSG00000004399	10.06	1
AC090114.3	ENSG00000280828	10.05	1
MIR4435-2HG	ENSG00000172965	10.03	1
POLH	ENSG00000170734	9.96	1
PLSCR3	ENSG00000187838	9.91	1
CEP76	ENSG00000101624	9.91	1
AGPAT4	ENSG00000026652	9.86	1
DSTYK	ENSG00000133059	9.84	1
AC009412.1	ENSG00000286075	9.56	1
TMCC1	ENSG00000172765	9.54	1
NELL2	ENSG00000184613	9.53	1
WDR89	ENSG00000140006	9.48	1
GNAL	ENSG00000141404	9.48	1
GMEB2	ENSG00000101216	9.42	1
CLTCL1	ENSG00000070371	9.41	1
TMEM251	ENSG00000153485	9.27	1
DGLUCY	ENSG00000133943	9.26	1
PRKCA	ENSG00000154229	9.19	1
EEF1AKMT2	ENSG00000203791	9.15	1
GTF2IRD2B	ENSG00000174428	9.13	1
HSPA12A	ENSG00000165868	9.11	1
AC074117.1	ENSG00000234072	9.05	1
CDRT4	ENSG00000239704	9.05	1
ATP9A	ENSG00000054793	8.99	1
ZNF875	ENSG00000181666	8.82	1
TBC1D5	ENSG00000131374	8.81	1
LIAS	ENSG00000121897	8.81	1
NEDD8-MDP1	ENSG00000255526	8.66	1
PRDM10	ENSG00000170325	8.65	1
RPS6KA2	ENSG00000071242	8.44	1
TLE2	ENSG00000065717	8.41	1
VPS9D1	ENSG00000075399	8.4	1
KLHL29	ENSG00000119771	8.39	1
CELSR1	ENSG00000075275	8.38	1
R3HCC1L	ENSG00000166024	8.37	1
SPRED2	ENSG00000198369	8.25	1
AL662884.2	ENSG00000284829	8.23	1
NPAS2	ENSG00000170485	8.21	1
FOXN2	ENSG00000170802	8.18	1
PKNOX2	ENSG00000165495	8	1
KANK1	ENSG00000107104	7.99	1
PANK1	ENSG00000152782	7.98	1
C11orf54	ENSG00000182919	7.97	1
EFNB1	ENSG00000090776	7.95	1
FZD8	ENSG00000177283	7.94	1
HCN2	ENSG00000099822	7.87	1
STX18-AS1	ENSG00000247708	7.85	1
HID1	ENSG00000167861	7.6	1
P2RX4	ENSG00000135124	7.5	1
ABAT	ENSG00000183044	7.48	1
SP8	ENSG00000164651	7.41	1
FP236383.10	ENSG00000286178	7.31	1
ZNF283	ENSG00000167637	7.25	1
LINC02609	ENSG00000233593	7.16	1
ZNFX1	ENSG00000124201	7.11	1
IQCG	ENSG00000114473	7.07	1
PLAC1	ENSG00000170965	7.04	1
KANSL1L	ENSG00000144445	7.03	1
FAM220A	ENSG00000178397	6.84	1
DOCK5	ENSG00000147459	6.84	1
COX10-AS1	ENSG00000236088	6.79	1
AL138752.2	ENSG00000255872	6.72	1
MSTO2P	ENSG00000203761	6.65	1
SLC13A4	ENSG00000164707	6.54	1
PROS1	ENSG00000184500	6.46	1
RASGEF1B	ENSG00000138670	6.39	1
COBL	ENSG00000106078	6.39	1
CCDC127	ENSG00000164366	6.32	1
AC023055.1	ENSG00000257390	6.31	1
AP4S1	ENSG00000100478	6.06	1
SHROOM3	ENSG00000138771	6.05	1
AC010618.4	ENSG00000269439	6.04	1
AC004943.2	ENSG00000259768	6.03	1
ERC2	ENSG00000187672	5.98	1
LRRC8C	ENSG00000171488	5.95	1
JAZF1	ENSG00000153814	5.92	1
PRKD1	ENSG00000184304	5.84	1
ADGRV1	ENSG00000164199	5.8	1
SNX10	ENSG00000086300	5.78	1
USP44	ENSG00000136014	5.74	1
C3orf67	ENSG00000163689	5.7	1
CCDC126	ENSG00000169193	5.7	1
LEPR	ENSG00000116678	5.69	1
TNFAIP8	ENSG00000145779	5.68	1
PLAUR	ENSG00000011422	5.57	1
ZNF616	ENSG00000204611	5.57	1
BRSK1	ENSG00000160469	5.56	1
C8orf34	ENSG00000165084	5.55	1
IL17D	ENSG00000172458	5.54	1
GTDC1	ENSG00000121964	5.53	1
KCNMB4	ENSG00000135643	5.52	1
FAXDC2	ENSG00000170271	5.49	1
INPP5F	ENSG00000198825	5.45	1
SLC29A3	ENSG00000198246	5.4	1
EPHA6	ENSG00000080224	5.39	1
CCDC3	ENSG00000151468	5.38	1
WDFY2	ENSG00000139668	5.38	1
FBXO4	ENSG00000151876	5.34	1
SOGA1	ENSG00000149639	5.33	1
LINC00491	ENSG00000250682	5.3	1
IPP	ENSG00000197429	5.28	1
NLGN1	ENSG00000169760	5.25	1
AC105036.3	ENSG00000260269	5.18	1
RIN2	ENSG00000132669	5.17	1
PLEKHA7	ENSG00000166689	5.16	1
GPR176	ENSG00000166073	5.14	1
OPHN1	ENSG00000079482	5.08	1
PHF21B	ENSG00000056487	5.06	1
CDKN2B-AS1	ENSG00000240498	4.95	1
FLI1	ENSG00000151702	4.93	1
AC010605.1	ENSG00000161243	4.89	1
EPB41L4A	ENSG00000129595	4.88	1
BTBD9	ENSG00000183826	4.86	1
OSBP2	ENSG00000184792	4.86	1
GRIN2D	ENSG00000105464	4.83	1
PPM1N	ENSG00000213889	4.76	1
DENND2C	ENSG00000175984	4.65	1
ACYP2	ENSG00000170634	4.61	1
IPMK	ENSG00000151151	4.61	1
ACTN2	ENSG00000077522	4.49	1
SHC2	ENSG00000129946	4.44	1
SALL4	ENSG00000101115	4.44	1
EYA2	ENSG00000064655	4.39	1
AL441992.1	ENSG00000223478	4.22	1
MIR6724-2	ENSG00000274060	4.22	1
BMPR1B	ENSG00000138696	4.2	1
FP236383.11	ENSG00000286267	4.19	1
ZNF713	ENSG00000178665	4.09	1
RNF43	ENSG00000108375	4.05	1
SUSD6	ENSG00000100647	4.04	1
NR2F2-AS1	ENSG00000247809	3.99	1
AC087289.4	ENSG00000267426	3.94	1
AL354696.2	ENSG00000278390	3.93	1
HUNK	ENSG00000142149	3.93	1
ASXL3	ENSG00000141431	3.92	1
CHST8	ENSG00000124302	3.86	1
SORBS1	ENSG00000095637	3.83	1
MDP1	ENSG00000213920	3.81	1
MEGF11	ENSG00000157890	3.75	1
AC131392.1	ENSG00000198237	3.69	1
SVIL	ENSG00000197321	3.65	1
WNT5B	ENSG00000111186	3.63	1
AL353743.1	ENSG00000165121	3.62	1
CADM2	ENSG00000175161	3.61	1
CPEB2	ENSG00000137449	3.61	1
CAPS2	ENSG00000180881	3.53	1
NEDD4	ENSG00000069869	3.53	1
MTSS1	ENSG00000170873	3.51	1
COLGALT2	ENSG00000198756	3.46	1
STON1	ENSG00000243244	3.44	1
CAMK1D	ENSG00000183049	3.43	1
GLT8D2	ENSG00000120820	3.39	1
PPP1R3B	ENSG00000173281	3.37	1
NKAIN1	ENSG00000084628	3.29	1
FAM149A	ENSG00000109794	3.24	1
ETV6	ENSG00000139083	3.22	1
EDNRA	ENSG00000151617	3.18	1
SLC16A14	ENSG00000163053	3.15	1
CDA	ENSG00000158825	3.07	1
KCNB2	ENSG00000182674	3.01	1
ADAMTS9	ENSG00000163638	2.99	1
PPFIA2	ENSG00000139220	2.94	1
AC092647.5	ENSG00000249773	2.89	1
EDA	ENSG00000158813	2.88	1
EFR3B	ENSG00000084710	2.87	1
AC093525.9	ENSG00000279568	2.87	1
LRRC75A	ENSG00000181350	2.86	1
ARFGEF3	ENSG00000112379	2.82	1
RBM47	ENSG00000163694	2.79	1
RAB3B	ENSG00000169213	2.73	1
PDZD2	ENSG00000133401	2.71	1
MYO3A	ENSG00000095777	2.7	1
INKA2	ENSG00000197852	2.68	1
MAGI2	ENSG00000187391	2.66	1
KALRN	ENSG00000160145	2.58	1
AGAP13P	ENSG00000243289	2.56	1
PRR5-ARHGAP8	ENSG00000248405	2.49	1
RGS5	ENSG00000143248	2.47	1
AC092835.1	ENSG00000233757	2.47	1
AL604028.1	ENSG00000230896	2.46	1
SEPSECS	ENSG00000109618	2.44	1
QRFPR	ENSG00000186867	2.44	1
WNT3	ENSG00000108379	2.43	1
ESRRB	ENSG00000119715	2.41	1
SYN3	ENSG00000185666	2.38	1
LDLRAD4	ENSG00000168675	2.31	1
AC012358.3	ENSG00000240401	2.28	1
LRRTM4	ENSG00000176204	2.26	1
AC241377.2	ENSG00000275585	2.24	1
CBWD4P	ENSG00000204778	2.24	1
TMC7	ENSG00000170537	2.23	1
FP236383.7	ENSG00000286146	2.21	1
ADAM19	ENSG00000135074	2.2	1
TMCC3	ENSG00000057704	2.18	1
RILPL2	ENSG00000150977	2.18	1
AL358113.1	ENSG00000285130	2.17	1
KIF26B	ENSG00000162849	2.16	1
ACER2	ENSG00000177076	2.15	1
FAM53A	ENSG00000174137	2.13	1
SRRM3	ENSG00000177679	2.13	1
TMEM202-AS1	ENSG00000261423	2.11	1
KTN1-AS1	ENSG00000186615	2.1	1
AP000553.5	ENSG00000284630	2.08	1
LRRIQ1	ENSG00000133640	2.03	1
AC005480.1	ENSG00000258891	2.03	1
MIR193BHG	ENSG00000262454	2.03	1
C1QL4	ENSG00000186897	1.98	1
RNF165	ENSG00000141622	1.98	1
HIVEP3	ENSG00000127124	1.94	1
AC021087.3	ENSG00000260774	1.93	1
NHS	ENSG00000188158	1.92	1
SLFNL1-AS1	ENSG00000281207	1.91	1
TVP23C-CDRT4	ENSG00000259024	1.91	1
SSPN	ENSG00000123096	1.89	1
AC068205.2	ENSG00000283341	1.86	1
ZNF790	ENSG00000197863	1.86	1
AC009119.2	ENSG00000260300	1.84	1
TNKS2-AS1	ENSG00000228701	1.8	1
TARID	ENSG00000227954	1.77	1
LAMP3	ENSG00000078081	1.7	1
AC022784.1	ENSG00000248538	1.69	1
ZBTB20	ENSG00000181722	1.66	1
NME9	ENSG00000181322	1.63	1
AGAP2	ENSG00000135439	1.61	1
CHRM3	ENSG00000133019	1.58	1
SLC7A7	ENSG00000155465	1.55	1
AC090360.1	ENSG00000267127	1.55	1
AL732314.6	ENSG00000281849	1.55	1
ZP3	ENSG00000188372	1.52	1
OTUD7A	ENSG00000169918	1.48	1
NFASC	ENSG00000163531	1.47	1
KHDC1	ENSG00000135314	1.47	1
EPN2-AS1	ENSG00000235397	1.46	1
FTCDNL1	ENSG00000226124	1.41	1
MIR2052HG	ENSG00000254349	1.4	1
RFX3	ENSG00000080298	1.4	1
AC068282.1	ENSG00000286145	1.39	1
AC010148.1	ENSG00000235726	1.38	1
AC123768.3	ENSG00000262728	1.38	1
GJC2	ENSG00000198835	1.37	1
DCLK1	ENSG00000133083	1.36	1
AQP11	ENSG00000178301	1.35	1
HIF1A-AS2	ENSG00000258667	1.35	1
USP43	ENSG00000154914	1.34	1
GLIS3	ENSG00000107249	1.33	1
CCDC171	ENSG00000164989	1.32	1
TNC	ENSG00000041982	1.32	1
DNAH10	ENSG00000197653	1.32	1
UBAC2-AS1	ENSG00000228889	1.32	1
AKAP6	ENSG00000151320	1.32	1
AC009139.2	ENSG00000261063	1.32	1
GNG12-AS1	ENSG00000232284	1.3	1
ANK1	ENSG00000029534	1.3	1
AL032819.1	ENSG00000260132	1.3	1
AC011447.3	ENSG00000267383	1.3	1
DOCK8	ENSG00000107099	1.29	1
CYP27C1	ENSG00000186684	1.27	1
CDH18	ENSG00000145526	1.27	1
HDAC2-AS2	ENSG00000228624	1.25	1
CNTD1	ENSG00000176563	1.25	1
ERBB4	ENSG00000178568	1.24	1
FRY	ENSG00000073910	1.21	1
ZNF790-AS1	ENSG00000267254	1.2	1
AC007785.3	ENSG00000268401	1.2	1
P2RY14	ENSG00000174944	1.18	1
CLUL1	ENSG00000079101	1.15	1
TRHDE	ENSG00000072657	1.14	1
AC025283.3	ENSG00000285329	1.13	1
PLCL1	ENSG00000115896	1.12	1
AC011468.2	ENSG00000267827	1.08	1
DYNC1I1	ENSG00000158560	1.06	1
FBXO36	ENSG00000153832	1.05	1
APLF	ENSG00000169621	1.02	1
VWCE	ENSG00000167992	1.02	1
POU2F2	ENSG00000028277	1	1
SNTG2	ENSG00000172554	0.99	1
SLC6A16	ENSG00000063127	0.99	1
PAQR9-AS1	ENSG00000241570	0.97	1
IGSF10	ENSG00000152580	0.94	1
SCG5	ENSG00000166922	0.91	1
KANK3	ENSG00000186994	0.91	1
C1QTNF4	ENSG00000172247	0.89	1
RFX3-AS1	ENSG00000232104	0.88	1
AL133500.1	ENSG00000285547	0.88	1
MGLL	ENSG00000074416	0.87	1
AC011455.6	ENSG00000287271	0.87	1
TMEFF2	ENSG00000144339	0.86	1
CRYM	ENSG00000103316	0.85	1
NLRC4	ENSG00000091106	0.84	1
AC017074.1	ENSG00000227359	0.84	1
AL360169.2	ENSG00000274023	0.84	1
SCIN	ENSG00000006747	0.83	1
REPS2	ENSG00000169891	0.83	1
GPRC5D-AS1	ENSG00000247498	0.81	1
AC012368.1	ENSG00000225889	0.78	1
DISP2	ENSG00000140323	0.78	1
ZNF331	ENSG00000130844	0.78	1
AL390334.1	ENSG00000258932	0.77	1
AC099518.4	ENSG00000261465	0.77	1
AC116407.1	ENSG00000214708	0.77	1
MCF2L2	ENSG00000053524	0.75	1
AC009318.1	ENSG00000257176	0.74	1
SSC4D	ENSG00000146700	0.73	1
RBM15-AS1	ENSG00000227963	0.71	1
FRMD3	ENSG00000172159	0.71	1
AC025287.1	ENSG00000259992	0.71	1
GALNT14	ENSG00000158089	0.7	1
RBFADN	ENSG00000261126	0.7	1
SLC3A1	ENSG00000138079	0.68	1
AL162253.2	ENSG00000286162	0.68	1
CORO2B	ENSG00000103647	0.68	1
SLC2A1-AS1	ENSG00000227533	0.66	1
PRICKLE2	ENSG00000163637	0.66	1
PDE2A	ENSG00000186642	0.66	1
NEDD9	ENSG00000111859	0.63	1
GOLGA2P10	ENSG00000255769	0.63	1
AC027290.2	ENSG00000280138	0.61	1
TMEM256-PLSCR3	ENSG00000262481	0.6	1
AC132938.1	ENSG00000260011	0.59	1
ID2-AS1	ENSG00000235092	0.58	1
IPCEF1	ENSG00000074706	0.58	1
LINC01339	ENSG00000248555	0.57	1
UNC5A	ENSG00000113763	0.57	1
LINC01160	ENSG00000231346	0.55	1
NTRK2	ENSG00000148053	0.55	1
THEGL	ENSG00000249693	0.54	1
CTNND2	ENSG00000169862	0.54	1
GTF2IRD1P1	ENSG00000230583	0.54	1
STX17-AS1	ENSG00000255145	0.54	1
AC036108.1	ENSG00000259475	0.54	1
DMGDH	ENSG00000132837	0.53	1
TNXB	ENSG00000168477	0.53	1
FBXL13	ENSG00000161040	0.52	1
ADORA2A-AS1	ENSG00000178803	0.52	1
PROC	ENSG00000115718	0.5	1
AC010261.2	ENSG00000251187	0.5	1
WDR72	ENSG00000166415	0.5	1
AC068025.2	ENSG00000266111	0.5	1
AL137856.1	ENSG00000231128	0.49	1
AC068896.1	ENSG00000258539	0.49	1
TRAF1	ENSG00000056558	0.48	1
MEI1	ENSG00000167077	0.48	1
IL17RE	ENSG00000163701	0.47	1
AL022068.1	ENSG00000228412	0.47	1
AC011491.2	ENSG00000269444	0.46	1
SULT2B1	ENSG00000088002	0.46	1
AP000553.1	ENSG00000207751	0.46	1
LINC01117	ENSG00000224577	0.45	1
AC006581.2	ENSG00000282022	0.45	1
CRYBG1	ENSG00000112297	0.44	1
AC087071.2	ENSG00000240571	0.44	1
AP001273.2	ENSG00000284057	0.44	1
NEURL1	ENSG00000107954	0.43	1
NOXRED1	ENSG00000165555	0.43	1
GRM7	ENSG00000196277	0.42	1
AC023282.1	ENSG00000274461	0.42	1
AP000753.2	ENSG00000256789	0.42	1
AC011444.1	ENSG00000266983	0.42	1
Z82190.1	ENSG00000227813	0.42	1
EYS	ENSG00000188107	0.41	1
CFAP61	ENSG00000089101	0.4	1
ADAMTS6	ENSG00000049192	0.39	1
JAKMIP2	ENSG00000176049	0.39	1
AC010173.1	ENSG00000258101	0.39	1
ITCH-IT1	ENSG00000231795	0.39	1
AC025211.1	ENSG00000264458	0.38	1
MYOCOS	ENSG00000283683	0.37	1
AC005865.2	ENSG00000250770	0.37	1
AC005532.1	ENSG00000230825	0.35	1
CLDN3	ENSG00000165215	0.35	1
AC009435.1	ENSG00000253880	0.35	1
AC068473.1	ENSG00000178412	0.35	1
HS3ST5	ENSG00000249853	0.34	1
AL121929.3	ENSG00000287419	0.33	1
AC138123.1	ENSG00000257322	0.33	1
G2E3-AS1	ENSG00000257636	0.32	1
WFDC3	ENSG00000124116	0.32	1
AC092666.2	ENSG00000276538	0.31	1
SENCR	ENSG00000254703	0.31	1
SPEM2	ENSG00000184560	0.31	1
SEC1P	ENSG00000232871	0.31	1
UPK1B	ENSG00000114638	0.3	1
AL590867.1	ENSG00000213121	0.3	1
AC025279.1	ENSG00000198106	0.3	1
AC113189.2	ENSG00000262880	0.3	1
LINC01090	ENSG00000231689	0.29	1
AC063944.1	ENSG00000239828	0.29	1
LINC00271	ENSG00000231028	0.29	1
ATP8A2	ENSG00000132932	0.29	1
FAM182B	ENSG00000175170	0.29	1
CCDC36	ENSG00000173421	0.28	1
AP003037.1	ENSG00000256220	0.28	1
NOS1	ENSG00000089250	0.28	1
MORN3	ENSG00000139714	0.28	1
AC004687.2	ENSG00000285897	0.28	1
AC068631.1	ENSG00000197099	0.27	1
AL078459.1	ENSG00000223653	0.26	1
SP100	ENSG00000067066	0.26	1
AC019117.3	ENSG00000283321	0.26	1
AC091167.7	ENSG00000284626	0.26	1
PTPN22	ENSG00000134242	0.25	1
ZNF141	ENSG00000131127	0.25	1
LEFTY1	ENSG00000243709	0.24	1
SLCO2A1	ENSG00000174640	0.24	1
LINC02453	ENSG00000245017	0.24	1
CCDC178	ENSG00000166960	0.24	1
RASSF6	ENSG00000169435	0.23	1
CHODL	ENSG00000154645	0.23	1
C2orf73	ENSG00000177994	0.22	1
C3orf67-AS1	ENSG00000242428	0.22	1
DTX1	ENSG00000135144	0.22	1
SLCO3A1	ENSG00000176463	0.22	1
DLGAP1	ENSG00000170579	0.22	1
AC113383.1	ENSG00000250320	0.21	1
LRRN3	ENSG00000173114	0.21	1
AC013716.1	ENSG00000286932	0.2	1
KCNIP4	ENSG00000185774	0.2	1
AC079465.1	ENSG00000232633	0.2	1
C6orf58	ENSG00000184530	0.2	1
DIO2-AS1	ENSG00000258766	0.2	1
TSPOAP1-AS1	ENSG00000265148	0.2	1
AP001011.1	ENSG00000266049	0.2	1
PPP1R36	ENSG00000165807	0.19	1
GPR68	ENSG00000119714	0.19	1
MEG8	ENSG00000225746	0.19	1
AC007389.1	ENSG00000204929	0.18	1
HRH2	ENSG00000113749	0.18	1
AL591519.1	ENSG00000287683	0.18	1
IL7	ENSG00000104432	0.18	1
BX571818.1	ENSG00000285417	0.17	1
AC116345.1	ENSG00000249743	0.17	1
C17orf64	ENSG00000141371	0.17	1
AC008946.1	ENSG00000267939	0.17	1
FCAR	ENSG00000186431	0.17	1
AC138819.1	ENSG00000249849	0.16	1
KIAA0319	ENSG00000137261	0.16	1
AC011632.1	ENSG00000253706	0.16	1
SATL1	ENSG00000184788	0.16	1
ALK	ENSG00000171094	0.15	1
RGPD3	ENSG00000153165	0.15	1
AL138733.1	ENSG00000223598	0.15	1
ZNF43	ENSG00000198521	0.15	1
LINC01524	ENSG00000234948	0.15	1
SLC11A1	ENSG00000018280	0.14	1
IQCM	ENSG00000234828	0.14	1
AC244517.11	ENSG00000280029	0.14	1
ADGB	ENSG00000118492	0.14	1
COL28A1	ENSG00000215018	0.14	1
AC007130.1	ENSG00000286478	0.14	1
SVOPL	ENSG00000157703	0.14	1
AC018680.1	ENSG00000251567	0.13	1
FAM153A	ENSG00000170074	0.13	1
HPD	ENSG00000158104	0.13	1
LINC01044	ENSG00000223626	0.13	1
C16orf96	ENSG00000205832	0.13	1
DOK6	ENSG00000206052	0.13	1
NDST3	ENSG00000164100	0.12	1
GTF2IRD2P1	ENSG00000214544	0.12	1
LINC01608	ENSG00000253877	0.12	1
AC104389.4	ENSG00000239920	0.12	1
DNAJC15	ENSG00000120675	0.12	1
GPC5-AS2	ENSG00000232885	0.12	1
TERB2	ENSG00000167014	0.12	1
TSPAN16	ENSG00000130167	0.12	1
CD247	ENSG00000198821	0.11	1
MOBP	ENSG00000168314	0.11	1
LINC00492	ENSG00000250958	0.11	1
AC008676.3	ENSG00000285868	0.11	1
KCNIP1	ENSG00000182132	0.11	1
AC067751.1	ENSG00000238280	0.11	1
HBE1	ENSG00000213931	0.11	1
AL137191.1	ENSG00000259093	0.11	1
INSYN1-AS1	ENSG00000260469	0.11	1
LINC01934	ENSG00000234663	0.1	1
TAFA1	ENSG00000183662	0.1	1
BANK1	ENSG00000153064	0.1	1
AC011287.1	ENSG00000229618	0.1	1
AC015522.1	ENSG00000254202	0.1	1
CASC19	ENSG00000254166	0.1	1
NTM	ENSG00000182667	0.1	1
SLC2A14	ENSG00000173262	0.1	1
AL022318.1	ENSG00000235209	0.1	1
ZPLD1	ENSG00000170044	0.09	1
TOX	ENSG00000198846	0.09	1
AL358944.1	ENSG00000254532	0.09	1
AC090559.1	ENSG00000255197	0.09	1
AC012409.2	ENSG00000275443	0.09	1
HS3ST4	ENSG00000182601	0.09	1
AL590764.1	ENSG00000228427	0.09	1
SH2D1A	ENSG00000183918	0.09	1
KAZN-AS1	ENSG00000234593	0.08	1
AC114316.1	ENSG00000250049	0.08	1
PPP1R3A	ENSG00000154415	0.08	1
AC092666.1	ENSG00000241449	0.08	1
TTPA	ENSG00000137561	0.08	1
AL359710.1	ENSG00000237461	0.08	1
EXD1	ENSG00000178997	0.08	1
DNAH2	ENSG00000183914	0.08	1
WNT9B	ENSG00000158955	0.08	1
BCAS1	ENSG00000064787	0.08	1
LAPTM5	ENSG00000162511	0.07	1
ELOVL2-AS1	ENSG00000230314	0.07	1
AC073332.1	ENSG00000237773	0.07	1
ZFR2	ENSG00000105278	0.07	1
AC005255.1	ENSG00000127530	0.07	1
LINC00466	ENSG00000224209	0.06	1
MIR3681HG	ENSG00000224184	0.06	1
SLC4A10	ENSG00000144290	0.06	1
LRRC2	ENSG00000163827	0.06	1
LINC01205	ENSG00000228980	0.06	1
DNAH5	ENSG00000039139	0.06	1
AC010343.3	ENSG00000250697	0.06	1
LINC01592	ENSG00000253658	0.06	1
LINC00702	ENSG00000233117	0.06	1
PCDH15	ENSG00000150275	0.06	1
LINC02405	ENSG00000249345	0.06	1
AC136431.1	ENSG00000260126	0.06	1
FO393400.1	ENSG00000285382	0.06	1
ARSD	ENSG00000006756	0.06	1
AC013717.1	ENSG00000285542	0.05	1
NME5	ENSG00000112981	0.05	1
AL592429.2	ENSG00000226571	0.05	1
NPSR1	ENSG00000187258	0.05	1
AKR1D1	ENSG00000122787	0.05	1
AC034114.2	ENSG00000253238	0.05	1
ADAM12	ENSG00000148848	0.05	1
AC084879.1	ENSG00000257943	0.05	1
DIO2	ENSG00000211448	0.05	1
AC087482.1	ENSG00000259347	0.05	1
ADRA1D	ENSG00000171873	0.05	1
ASMT	ENSG00000196433	0.05	1
AL590440.2	ENSG00000284601	0.04	1
GLRA3	ENSG00000145451	0.04	1
LINC02488	ENSG00000249362	0.04	1
LINC02240	ENSG00000260192	0.04	1
AC083837.1	ENSG00000285744	0.04	1
LYZ	ENSG00000090382	0.04	1
PTPRQ	ENSG00000139304	0.04	1
PWRN1	ENSG00000259905	0.04	1
TRPM1	ENSG00000134160	0.04	1
LINC01586	ENSG00000249487	0.04	1
LINC01566	ENSG00000259841	0.04	1
LINC01568	ENSG00000258779	0.04	1
KRT18P55	ENSG00000265480	0.04	1
SLFN13	ENSG00000154760	0.04	1
AC119396.1	ENSG00000263264	0.04	1
TMC2	ENSG00000149488	0.04	1
TEX13D	ENSG00000282419	0.04	1
PCDH11Y	ENSG00000099715	0.04	1
RGSL1	ENSG00000121446	0.03	1
EVX2	ENSG00000174279	0.03	1
AC026341.1	ENSG00000242880	0.03	1
AC097462.3	ENSG00000287021	0.03	1
HCRTR2	ENSG00000137252	0.03	1
PTPRR	ENSG00000153233	0.03	1
AC104574.2	ENSG00000259616	0.03	1
KIF18BP1	ENSG00000260746	0.03	1
VAT1L	ENSG00000171724	0.03	1
LINC01141	ENSG00000236963	0.02	1
MROH3P	ENSG00000233217	0.02	1
AC098936.1	ENSG00000224717	0.02	1
MALL	ENSG00000144063	0.02	1
HCN1	ENSG00000164588	0.02	1
AC008629.1	ENSG00000249494	0.02	1
TENM2	ENSG00000145934	0.02	1
AL033397.1	ENSG00000231683	0.02	1
AL078590.2	ENSG00000232310	0.02	1
OPRM1	ENSG00000112038	0.02	1
BHLHE22	ENSG00000180828	0.02	1
CLCN3P1	ENSG00000232000	0.02	1
AL157886.1	ENSG00000285987	0.02	1
KCNC2	ENSG00000166006	0.02	1
UNC13C	ENSG00000137766	0.02	1
DNAH9	ENSG00000007174	0.02	1
LINC00672	ENSG00000263874	0.02	1
HSF5	ENSG00000176160	0.02	1
AC058822.1	ENSG00000282278	0.01	1
STPG2	ENSG00000163116	0.01	1
CYP7B1	ENSG00000172817	0.01	1
KCNQ3	ENSG00000184156	0.01	1
SORCS3	ENSG00000156395	0.01	1
FAM155A	ENSG00000204442	0.01	1
GABRG3	ENSG00000182256	0.01	1
LOXHD1	ENSG00000167210	0.01	1
IGSF1	ENSG00000147255	0.01	1
AL357873.1	ENSG00000231606	0	1
PADI4	ENSG00000159339	0	1
AL139254.1	ENSG00000226487	0	1
AC114489.1	ENSG00000224409	0	1
AC093151.8	ENSG00000287400	0	1
AC093423.3	ENSG00000271949	0	1
AL445433.2	ENSG00000232825	0	1
AC114485.1	ENSG00000233359	0	1
AL355306.2	ENSG00000237480	0	1
SYCP1	ENSG00000198765	0	1
AL663023.1	ENSG00000224943	0	1
BX248415.1	ENSG00000285986	0	1
ATP6V1G3	ENSG00000151418	0	1
RHEX	ENSG00000263961	0	1
KCNK2	ENSG00000082482	0	1
AL117348.2	ENSG00000255835	0	1
PLD5	ENSG00000180287	0	1
AC068286.1	ENSG00000235127	0	1
AC098828.3	ENSG00000234378	0	1
VIT	ENSG00000205221	0	1
AC007402.1	ENSG00000231918	0	1
LINC00309	ENSG00000230923	0	1
AC016721.1	ENSG00000287451	0	1
AC012363.1	ENSG00000224789	0	1
POTEF	ENSG00000196604	0	1
AC016766.1	ENSG00000237844	0	1
AC007277.1	ENSG00000213981	0	1
AC093459.1	ENSG00000229066	0	1
AC020718.1	ENSG00000231557	0	1
AC093865.1	ENSG00000273118	0	1
AC019211.1	ENSG00000239498	0	1
AC093884.1	ENSG00000286239	0	1
AC012485.1	ENSG00000225057	0	1
LINC01986	ENSG00000223587	0	1
CNTN4-AS2	ENSG00000227588	0	1
CNTN4	ENSG00000144619	0	1
LINC01811	ENSG00000226320	0	1
C3orf85	ENSG00000241224	0	1
AC083800.1	ENSG00000251012	0	1
AADACL2-AS1	ENSG00000242908	0	1
AC125613.1	ENSG00000239381	0	1
HTR3D	ENSG00000186090	0	1
ATP13A4	ENSG00000127249	0	1
AC024230.1	ENSG00000248515	0	1
PDCL2	ENSG00000163440	0	1
AC034154.1	ENSG00000254044	0	1
AC121161.2	ENSG00000249901	0	1
RXFP1	ENSG00000171509	0	1
ZFP42	ENSG00000179059	0	1
SEMA5A	ENSG00000112902	0	1
AC016576.1	ENSG00000251423	0	1
AC008892.1	ENSG00000249236	0	1
ANKRD55	ENSG00000164512	0	1
AC093523.1	ENSG00000249335	0	1
BHMT2	ENSG00000132840	0	1
LINC02144	ENSG00000248708	0	1
AC109454.3	ENSG00000250564	0	1
AC005355.1	ENSG00000250994	0	1
SH3TC2	ENSG00000169247	0	1
OFCC1	ENSG00000181355	0	1
AL022721.1	ENSG00000227154	0	1
TFAP2D	ENSG00000008197	0	1
AL365232.1	ENSG00000243501	0	1
UFL1-AS1	ENSG00000233797	0	1
AL360015.1	ENSG00000287728	0	1
AL049548.1	ENSG00000226193	0	1
AL358134.1	ENSG00000237312	0	1
AC007091.1	ENSG00000223838	0	1
AC004987.3	ENSG00000237251	0	1
AC000372.1	ENSG00000241921	0	1
AC083870.1	ENSG00000286458	0	1
RCC2P3	ENSG00000233951	0	1
AC006974.1	ENSG00000283504	0	1
AC021242.2	ENSG00000254237	0	1
AC107373.1	ENSG00000253832	0	1
ADAM5	ENSG00000196115	0	1
AC012413.1	ENSG00000253664	0	1
AC090136.3	ENSG00000254102	0	1
AC084734.1	ENSG00000254380	0	1
AC090579.1	ENSG00000253582	0	1
LINGO2	ENSG00000174482	0	1
SPINK4	ENSG00000122711	0	1
AL445584.2	ENSG00000275649	0	1
LINC01501	ENSG00000229613	0	1
HSD17B3	ENSG00000130948	0	1
AL160269.1	ENSG00000285269	0	1
AL162727.2	ENSG00000237073	0	1
AL162425.1	ENSG00000236461	0	1
AL590627.2	ENSG00000283411	0	1
LINC00701	ENSG00000234556	0	1
LINC02657	ENSG00000242147	0	1
AL512598.2	ENSG00000285859	0	1
APBB1IP	ENSG00000077420	0	1
ZNF25-DT	ENSG00000226447	0	1
AC016822.1	ENSG00000236744	0	1
LINC02650	ENSG00000233945	0	1
LINC02653	ENSG00000236373	0	1
AL355315.1	ENSG00000249967	0	1
HBG2	ENSG00000196565	0	1
OR51B5	ENSG00000167355	0	1
AC079917.1	ENSG00000255300	0	1
AC068205.1	ENSG00000283217	0	1
KRTAP5-11	ENSG00000204571	0	1
MIR4300HG	ENSG00000245832	0	1
DISC1FP1	ENSG00000261645	0	1
PGR-AS1	ENSG00000282728	0	1
CLEC4C	ENSG00000198178	0	1
AC006517.2	ENSG00000287713	0	1
AC076968.2	ENSG00000286069	0	1
AC079313.2	ENSG00000258137	0	1
AC073896.5	ENSG00000258260	0	1
AC126614.1	ENSG00000258001	0	1
MGAT4C	ENSG00000182050	0	1
DAO	ENSG00000110887	0	1
TMEM132C	ENSG00000181234	0	1
TMEM132D	ENSG00000151952	0	1
AL139383.1	ENSG00000230490	0	1
LINC00378	ENSG00000225249	0	1
LINC01075	ENSG00000230142	0	1
AL445242.1	ENSG00000286422	0	1
LINC00559	ENSG00000261446	0	1
AL445363.2	ENSG00000259135	0	1
AL049869.2	ENSG00000259076	0	1
AC005993.1	ENSG00000266869	0	1
AC005520.1	ENSG00000258653	0	1
AL132796.2	ENSG00000259119	0	1
AL117190.1	ENSG00000258399	0	1
TDRD9	ENSG00000156414	0	1
PWRN4	ENSG00000260232	0	1
AC090983.2	ENSG00000286110	0	1
AC010867.1	ENSG00000259619	0	1
AC073167.1	ENSG00000259589	0	1
AC022523.1	ENSG00000259199	0	1
LINC02351	ENSG00000277987	0	1
AC015660.2	ENSG00000259760	0	1
AC087762.1	ENSG00000259579	0	1
AC004224.2	ENSG00000263212	0	1
AC133555.1	ENSG00000257506	0	1
C16orf97	ENSG00000261190	0	1
AC009055.1	ENSG00000260364	0	1
LINC00922	ENSG00000261742	0	1
LINC02138	ENSG00000205015	0	1
AC007846.2	ENSG00000285471	0	1
AC027045.2	ENSG00000282882	0	1
AC027045.1	ENSG00000278944	0	1
FNDC8	ENSG00000073598	0	1
CA10	ENSG00000154975	0	1
AC034268.2	ENSG00000285939	0	1
APOH	ENSG00000091583	0	1
ABCA9-AS1	ENSG00000231749	0	1
AP001025.1	ENSG00000266578	0	1
PIEZO2	ENSG00000154864	0	1
AC009899.1	ENSG00000285940	0	1
DCC	ENSG00000187323	0	1
SERPINB11	ENSG00000206072	0	1
AC119868.2	ENSG00000265643	0	1
ARRDC5	ENSG00000205784	0	1
ADGRE4P	ENSG00000268758	0	1
AC011472.2	ENSG00000267174	0	1
AC008758.5	ENSG00000268870	0	1
AC123912.4	ENSG00000268555	0	1
TEX101	ENSG00000131126	0	1
AC008403.4	ENSG00000287603	0	1
NLRP2	ENSG00000022556	0	1
AL034430.1	ENSG00000285508	0	1
AL049649.1	ENSG00000230990	0	1
LINC00656	ENSG00000233746	0	1
CST13P	ENSG00000204663	0	1
NCOR1P1	ENSG00000240108	0	1
PTPRT	ENSG00000196090	0	1
AL031686.1	ENSG00000283757	0	1
AL049765.1	ENSG00000232465	0	1
GTF2IP2	ENSG00000226930	0	1
AP000459.2	ENSG00000228592	0	1
AP001596.1	ENSG00000232692	0	1
CYYR1-AS1	ENSG00000197934	0	1
LINC01697	ENSG00000232079	0	1
DSCAM	ENSG00000171587	0	1
AL133456.1	ENSG00000224027	0	1
LINC02558	ENSG00000230866	0	1
CACNG2	ENSG00000166862	0	1
NFAM1	ENSG00000235568	0	1
AC110995.1	ENSG00000236120	0	1
IL1RAPL1	ENSG00000169306	0	1
AL451048.1	ENSG00000229269	0	1
TEX28P2	ENSG00000277008	0	1
